# Supplementary material for: Discovery of Herbacetin as a Novel SGK1 Inhibitor to Alleviate Myocardial Hypertrophy
Source: Adv Sci (Weinh). 2021 Nov 10;9(2):2101485. doi: 10.1002/advs.202101485 (PMC8805583; doi:10.1002/advs.202101485)
Supplement: Supplementary file 2 — Supplemental Table 1 [file ADVS-9-2101485-s002.xlsx]

## Sheet: H VS C
Probe Set ID	p	FC (abs)	Regulation	Ctrl1.CEL(normalized)	Ctrl2.CEL(normalized)	Ctrl3.CEL(normalized)	Ext.R1.CEL(normalized)	Ext.R2.CEL(normalized)	Ext.R3.CEL(normalized)	Alignments	Entrez Gene	Gene Symbol	Gene Title	Gene Ontology Biological Process	Gene Ontology Cellular Component	Gene Ontology Molecular Function	GO(Avadis)	RefSeq Protein ID	RefSeq Transcript ID	SwissProt	UniGene ID	Chromosomal Location	Chromosome Start Index(Avadis)	Chromosome End Index(Avadis)	Chromosome Strand(Avadis)	Sequence Source	Sequence Type
200911_s_at	0.000712	3.12104	down	10.0044	9.90349	10.0774	8.01884	8.51592	8.52447	chr8:38644780-38710545 (+) // 93.97 // p11.22	6867	TACC1	transforming, acidic coiled-coil containing protein 1	0000226 // microtubule cytoskeleton organization // inferred from electronic annotation///0007049 // cell cycle // inferred from electronic annotation///0008283 // cell proliferation // inferred from electronic annotation///0021987 // cerebral cortex development // inferred from electronic annotation///0022008 // neurogenesis // inferred from electronic annotation///0022027 // interkinetic nuclea…	0005634 // nucleus // inferred from electronic annotation///0005737 // cytoplasm // inferred from direct assay///0005815 // microtubule organizing center // inferred from electronic annotation///0005856 // cytoskeleton // inferred from electronic annotation///0015630 // microtubule cytoskeleton // inferred from direct assay///0045111 // intermediate filament cytoskeleton // inferred from direct a…	0005515 // protein binding // inferred from physical interaction///0019904 // protein domain specific binding // inferred from electronic annotation	GO:0000226|GO:0007049|GO:0008283|GO:0021987|GO:0022008|GO:0022027|GO:0032886|GO:0051301|GO:0005634|GO:0005737|GO:0005815|GO:0005856|GO:0015630|GO:0045111|GO:0005515|GO:0019904	NP_001116296///NP_001139688///NP_006274///XP_005273679///XP_005273681///XP_005273682///XP_005273683///XP_005273684///XP_005273685///XP_005273686///XP_005273687///XP_005273688	NM_001122824///NM_001146216///NM_006283///XM_005273622///XM_005273624///XM_005273625///XM_005273626///XM_005273627///XM_005273628///XM_005273629///XM_005273630///XM_005273631	O75410///B4DH49///B4DHF7///B4E0Z9///B4E302///B4E3H6///B4E3L7///B7Z3G3///Q5HYH0///Q8IUJ5///E5RJU4///E5RJG6///E5RIP3///E5RI10///E5RFM9///E7ET87///E7EVI4///G8JLK4///H0YAY0///H0YBT8///R4GMT7	Hs.279245///Hs.618514///Hs.638095///Hs.642259///Hs.733343///Hs.734942	chr8p11.22	38644780	38710545	+	GenBank	Exemplar sequence
201170_s_at	0.0335281	2.3934	up	8.52005	8.19154	8.43511	10.4064	9.2128	9.3047	chr3:5021207-5026861 (+) // 96.65 // p26.1	8553	BHLHE40	basic helix-loop-helix family, member e40	0000122 // negative regulation of transcription from RNA polymerase II promoter // inferred from direct assay///0006351 // transcription, DNA-templated // inferred from electronic annotation///0006355 // regulation of transcription, DNA-templated // non-traceable author statement///0006357 // regulation of transcription from RNA polymerase II promoter // inferred from electronic annotation///0006…	0005634 // nucleus // inferred from direct assay///0005634 // nucleus // non-traceable author statement///0005730 // nucleolus // inferred from direct assay///0005737 // cytoplasm // inferred from electronic annotation///0005794 // Golgi apparatus // inferred from direct assay	0000981 // sequence-specific DNA binding RNA polymerase II transcription factor activity // inferred from direct assay///0001078 // RNA polymerase II core promoter proximal region sequence-specific DNA binding transcription factor activity involved in negative regulation of transcription // inferred from direct assay///0001102 // RNA polymerase II activating transcription factor binding // inferr…	GO:0000122|GO:0006351|GO:0006355|GO:0006357|GO:0006366|GO:0006366|GO:0006366|GO:0007623|GO:0009416|GO:0032922|GO:0043153|GO:0043433|GO:0045892|GO:0048511|GO:0005634|GO:0005634|GO:0005730|GO:0005737|GO:0005794|GO:0000981|GO:0001078|GO:0001102|GO:0001191|GO:0003677|GO:0003700|GO:0003705|GO:0003714|GO:0005515|GO:0019904|GO:0042803|GO:0043425|GO:0043426|GO:0046982|GO:0046983|GO:0070888	NP_003661	NM_003670	O14503///Q6IB83	Hs.744856	chr3p26	5021207	5026861	+	GenBank	Exemplar sequence
201195_s_at	7.81e-05	2.06889	up	11.8622	11.7864	11.8543	12.7681	12.9603	12.9211	chr16:87863628-87903093 (-) // 96.43 // q24.2	8140	SLC7A5	solute carrier family 7 (amino acid transporter light chain, L system), member 5	0003333 // amino acid transmembrane transport // inferred from electronic annotation///0006520 // cellular amino acid metabolic process // traceable author statement///0006810 // transport // traceable author statement///0006811 // ion transport // traceable author statement///0006865 // amino acid transport // traceable author statement///0007275 // multicellular organismal development // inferr…	0005634 // nucleus // inferred from direct assay///0005730 // nucleolus // inferred from direct assay///0005737 // cytoplasm // inferred from electronic annotation///0005829 // cytosol // inferred from electronic annotation///0005886 // plasma membrane // inferred from direct assay///0005886 // plasma membrane // traceable author statement///0016020 // membrane // inferred from direct assay///001…	0015171 // amino acid transmembrane transporter activity // inferred from sequence or structural similarity///0015175 // neutral amino acid transmembrane transporter activity // traceable author statement///0015179 // L-amino acid transmembrane transporter activity // inferred from electronic annotation///0042605 // peptide antigen binding // inferred from sequence or structural similarity	GO:0003333|GO:0006520|GO:0006810|GO:0006811|GO:0006865|GO:0007275|GO:0007399|GO:0007596|GO:0015804|GO:0015807|GO:0030154|GO:0050900|GO:0055085|GO:1902475|GO:0005634|GO:0005730|GO:0005737|GO:0005829|GO:0005886|GO:0005886|GO:0016020|GO:0016020|GO:0016021|GO:0016324|GO:0070062|GO:0015171|GO:0015175|GO:0015179|GO:0042605	NP_003477///XP_006721349///XP_006721350	NM_003486///XM_006721286///XM_006721287	Q01650	Hs.513797	chr16q24.3	87863628	87903093	-	GenBank	Exemplar sequence
201427_s_at	0.00296578	2.05159	down	5.07208	5.37646	5.29004	4.42621	3.96859	4.23356	chr5:42799989-42808468 (-) // 97.45 // p12	6414	SEPP1	selenoprotein P, plasma, 1	0001887 // selenium compound metabolic process // inferred from electronic annotation///0006979 // response to oxidative stress // traceable author statement///0007420 // brain development // inferred from electronic annotation///0007626 // locomotory behavior // inferred from electronic annotation///0009791 // post-embryonic development // inferred from electronic annotation///0019953 // sexual …	0005576 // extracellular region // non-traceable author statement///0005615 // extracellular space // inferred from electronic annotation///0070062 // extracellular vesicular exosome // inferred from direct assay	0008430 // selenium binding // inferred from electronic annotation	GO:0001887|GO:0006979|GO:0007420|GO:0007626|GO:0009791|GO:0019953|GO:0040007|GO:0005576|GO:0005615|GO:0070062|GO:0008430	NP_001078955///NP_001087195///NP_005401	NM_001085486///NM_001093726///NM_005410	Q4G0S7///P49908///B4E0P7///D6REX5///D6RIS9///R4GMT5	Hs.275775///Hs.610520///Hs.626354///Hs.745017	chr5q31	42799989	42808468	-	GenBank	Exemplar sequence
201466_s_at	0.0258744	2.15623	up	7.68337	7.18555	7.63354	9.165	8.37166	8.29133	chr1:59246461-59249715 (-) // 99.05 // p32.1	3725	JUN	jun proto-oncogene	0001525 // angiogenesis // inferred from electronic annotation///0001774 // microglial cell activation // inferred from electronic annotation///0001836 // release of cytochrome c from mitochondria // inferred from electronic annotation///0001889 // liver development // inferred from electronic annotation///0001938 // positive regulation of endothelial cell proliferation // inferred from electroni…	0000228 // nuclear chromosome // traceable author statement///0005634 // nucleus // inferred from electronic annotation///0005654 // nucleoplasm // traceable author statement///0005667 // transcription factor complex // inferred from electronic annotation///0005719 // nuclear euchromatin // inferred from direct assay///0005829 // cytosol // inferred from electronic annotation///0017053 // transcr…	0000980 // RNA polymerase II distal enhancer sequence-specific DNA binding // inferred from direct assay///0001077 // RNA polymerase II core promoter proximal region sequence-specific DNA binding transcription factor activity involved in positive regulation of transcription // inferred from electronic annotation///0001102 // RNA polymerase II activating transcription factor binding // inferred fr…	GO:0001525|GO:0001774|GO:0001836|GO:0001889|GO:0001938|GO:0002224|GO:0002755|GO:0002756|GO:0003151|GO:0006351|GO:0006355|GO:0006366|GO:0007179|GO:0007184|GO:0007568|GO:0007612|GO:0007623|GO:0008284|GO:0008285|GO:0009314|GO:0009612|GO:0009987|GO:0010033|GO:0014070|GO:0030224|GO:0031103|GO:0031953|GO:0032321|GO:0032496|GO:0034097|GO:0034134|GO:0034138|GO:0034142|GO:0034146|GO:0034162|GO:0034166|GO:…	NP_002219	NM_002228	P05412///Q6FHK0///Q6FHM7	Hs.525704///Hs.696684	chr1p32-p31	59246461	59249715	-	GenBank	Exemplar sequence
201667_at	0.0481754	2.31333	down	6.09828	6.74872	7.08146	4.79537	5.76717	5.73601	chr6:121756787-121770872 (+) // 99.94 // q22.31///chr5:108385285-108388357 (-) // 96.15 // q21.3	2697	GJA1	gap junction protein, alpha 1, 43kDa	0001649 // osteoblast differentiation // inferred from electronic annotation///0001701 // in utero embryonic development // inferred from electronic annotation///0001764 // neuron migration // inferred from electronic annotation///0001947 // heart looping // inferred from electronic annotation///0002070 // epithelial cell maturation // inferred from electronic annotation///0002088 // lens develop…	0000139 // Golgi membrane // traceable author statement///0005737 // cytoplasm // inferred from electronic annotation///0005741 // mitochondrial outer membrane // inferred from electronic annotation///0005764 // lysosome // inferred from electronic annotation///0005768 // endosome // inferred from electronic annotation///0005769 // early endosome // inferred from electronic annotation///0005770 /…	0004871 // signal transducer activity // inferred from mutant phenotype///0005102 // receptor binding // inferred from electronic annotation///0005243 // gap junction channel activity // inferred from direct assay///0005515 // protein binding // inferred from physical interaction///0015075 // ion transmembrane transporter activity // traceable author statement///0017124 // SH3 domain binding // i…	GO:0001649|GO:0001701|GO:0001764|GO:0001947|GO:0002070|GO:0002088|GO:0002544|GO:0003104|GO:0003158|GO:0003294|GO:0006810|GO:0006915|GO:0006936|GO:0007154|GO:0007165|GO:0007204|GO:0007267|GO:0007507|GO:0007512|GO:0008016|GO:0008285|GO:0009268|GO:0010232|GO:0010628|GO:0010629|GO:0010643|GO:0010644|GO:0010652|GO:0015867|GO:0016264|GO:0030500|GO:0034220|GO:0034405|GO:0035050|GO:0043123|GO:0043403|GO:…	NP_000156	NM_000165	P17302///B4DGM6///B4DI81///B4DMC9///B4DN47///B4DN50///Q53FJ6	Hs.74471	chr6q22.31	121756787	121770872	+	GenBank	Exemplar sequence
201703_s_at	0.0153653	2.04017	down	9.27617	9.09687	9.1928	7.66941	8.34028	8.47009	chr6:30568182-30585008 (-) // 98.94 // p21.33	5514	PPP1R10	protein phosphatase 1, regulatory subunit 10	0006351 // transcription, DNA-templated // inferred from electronic annotation///0006606 // protein import into nucleus // traceable author statement///0043086 // negative regulation of catalytic activity // inferred from electronic annotation	0000785 // chromatin // inferred from sequence or structural similarity///0005634 // nucleus // inferred from direct assay///0005730 // nucleolus // inferred from direct assay///0072357 // PTW/PP1 phosphatase complex // inferred from sequence or structural similarity	0003677 // DNA binding // inferred from electronic annotation///0003723 // RNA binding // inferred from electronic annotation///0004864 // protein phosphatase inhibitor activity // inferred from electronic annotation///0005515 // protein binding // inferred from electronic annotation///0044822 // poly(A) RNA binding // inferred from direct assay///0046872 // metal ion binding // inferred from ele…	GO:0006351|GO:0006606|GO:0043086|GO:0000785|GO:0005634|GO:0005730|GO:0072357|GO:0003677|GO:0003723|GO:0004864|GO:0005515|GO:0044822|GO:0046872	NP_002705///XP_006715193///XP_006715194///XP_006715195///XP_006715196///XP_006725552///XP_006725553///XP_006725554///XP_006725555///XP_006725766///XP_006725767///XP_006725768///XP_006725769///XP_006725883///XP_006725884///XP_006725885///XP_006725886///XP_006725975///XP_006725976///XP_006725977///XP_006725978///XP_006726068///XP_006726069///XP_006726070///XP_006726071///XP_006726163///XP_006726164…	NM_002714///NR_072994///XM_006715130///XM_006715131///XM_006715132///XM_006715133///XM_006725489///XM_006725490///XM_006725491///XM_006725492///XM_006725703///XM_006725704///XM_006725705///XM_006725706///XM_006725820///XM_006725821///XM_006725822///XM_006725823///XM_006725912///XM_006725913///XM_006725914///XM_006725915///XM_006726005///XM_006726006///XM_006726007///XM_006726008///XM_006726100///…	Q96QC0///Q2L6I0///Q58F28	Hs.106019	chr6p21.3	30568182	30585008	-	GenBank	Exemplar sequence
201739_at	0.000314	2.6726	down	6.58713	6.55537	6.64229	5.40161	5.13387	4.99459	chr6:134490394-134495980 (-) // 98.57 // q23.2	6446	SGK1	serum/glucocorticoid regulated kinase 1	0001558 // regulation of cell growth // traceable author statement///0006468 // protein phosphorylation // inferred from electronic annotation///0006814 // sodium ion transport // traceable author statement///0006915 // apoptotic process // inferred from electronic annotation///0006950 // response to stress // traceable author statement///0006974 // cellular response to DNA damage stimulus // inf…	0005634 // nucleus // inferred from direct assay///0005730 // nucleolus // inferred from direct assay///0005737 // cytoplasm // inferred from direct assay///0005739 // mitochondrion // inferred from electronic annotation///0005783 // endoplasmic reticulum // inferred from electronic annotation///0005789 // endoplasmic reticulum membrane // inferred from electronic annotation///0005829 // cytosol …	0000166 // nucleotide binding // inferred from electronic annotation///0004672 // protein kinase activity // inferred from electronic annotation///0004674 // protein serine/threonine kinase activity // inferred from electronic annotation///0004712 // protein serine/threonine/tyrosine kinase activity // inferred from direct assay///0004713 // protein tyrosine kinase activity // inferred from elect…	GO:0001558|GO:0006468|GO:0006814|GO:0006915|GO:0006950|GO:0006974|GO:0007154|GO:0007616|GO:0008217|GO:0016310|GO:0030334|GO:0032411|GO:0034220|GO:0042127|GO:0042981|GO:0050790|GO:0051090|GO:0055085|GO:0060453|GO:0070294|GO:0005634|GO:0005730|GO:0005737|GO:0005739|GO:0005783|GO:0005789|GO:0005829|GO:0005886|GO:0016020|GO:0000166|GO:0004672|GO:0004674|GO:0004712|GO:0004713|GO:0005246|GO:0005515|GO:…	NP_001137148///NP_001137149///NP_001137150///NP_001278924///NP_005618	NM_001143676///NM_001143677///NM_001143678///NM_001291995///NM_005627	O00141///B7Z1G1///B7Z325///E9PJN2///E9PP33///E9PR89///H0YCJ3///Q7Z3I4///R4I3I2///Q8IZV4///Q6AW81	Hs.510078///Hs.592724///Hs.615835///Hs.736222	chr6q23	134490394	134495980	-	GenBank	Exemplar sequence
202146_at	0.000377	3.23506	up	9.24633	8.99768	9.30165	11.0956	10.8529	10.6785	chr7:112090514-112116247 (+) // 95.85 // q31.1	3475	IFRD1	interferon-related developmental regulator 1	0007275 // multicellular organismal development // inferred from electronic annotation///0007518 // myoblast fate determination // traceable author statement///0007527 // adult somatic muscle development // inferred from electronic annotation///0030154 // cell differentiation // inferred from electronic annotation///0042692 // muscle cell differentiation // inferred from electronic annotation	0005634 // nucleus // inferred from electronic annotation	0005488 // binding // inferred from electronic annotation	GO:0007275|GO:0007518|GO:0007527|GO:0030154|GO:0042692|GO:0005634|GO:0005488	NP_001007246///NP_001184008///NP_001184009///NP_001541	NM_001007245///NM_001197079///NM_001197080///NM_001550///NR_120333	O00458///C9J311///C9J7U6///C9JA65///C9JFH1///C9JK78///C9JLG5///C9JNM6///E9PMY4///H0YEE3///A4D0U1///Q75MS4///Q75M99///Q75M98///B7Z4L0	Hs.702661///Hs.729518///Hs.744747///Hs.7879	chr7q31.1	112090514	112116247	+	GenBank	Consensus sequence
202147_s_at	0.000465	3.13364	up	8.82925	8.71805	8.93454	10.7605	10.3659	10.299	chr7:112090533-112115783 (+) // 95.37 // q31.1	3475	IFRD1	interferon-related developmental regulator 1	0007275 // multicellular organismal development // inferred from electronic annotation///0007518 // myoblast fate determination // traceable author statement///0007527 // adult somatic muscle development // inferred from electronic annotation///0030154 // cell differentiation // inferred from electronic annotation///0042692 // muscle cell differentiation // inferred from electronic annotation	0005634 // nucleus // inferred from electronic annotation	0005488 // binding // inferred from electronic annotation	GO:0007275|GO:0007518|GO:0007527|GO:0030154|GO:0042692|GO:0005634|GO:0005488	NP_001007246///NP_001184008///NP_001184009///NP_001541	NM_001007245///NM_001197079///NM_001197080///NM_001550///NR_120333	H0YEE3///O00458///C9J311///C9J7U6///C9JA65///C9JFH1///C9JK78///C9JLG5///C9JNM6///E9PMY4///A4D0U1///Q75MS4///Q75M99///Q75M98///B7Z4L0	Hs.702661///Hs.729518///Hs.744747///Hs.7879	chr7q31.1	112090533	112115783	+	GenBank	Exemplar sequence
202434_s_at	0.00636563	3.12681	up	6.36003	6.66722	6.69244	7.64124	8.61824	8.39428	chr2:38294651-38303710 (-) // 98.62 // p22.2	1545	CYP1B1	cytochrome P450, family 1, subfamily B, polypeptide 1	0001525 // angiogenesis // inferred from electronic annotation///0002930 // trabecular meshwork development // inferred from sequence or structural similarity///0006725 // cellular aromatic compound metabolic process // inferred from electronic annotation///0006805 // xenobiotic metabolic process // inferred from direct assay///0006805 // xenobiotic metabolic process // traceable author statement…	0005739 // mitochondrion // inferred from sequence or structural similarity///0005783 // endoplasmic reticulum // inferred from electronic annotation///0005789 // endoplasmic reticulum membrane // traceable author statement///0016020 // membrane // inferred from electronic annotation///0031090 // organelle membrane // inferred from electronic annotation///0043231 // intracellular membrane-bounded…	0004497 // monooxygenase activity // inferred from direct assay///0004497 // monooxygenase activity // traceable author statement///0005506 // iron ion binding // inferred from electronic annotation///0009055 // electron carrier activity // inferred from electronic annotation///0016491 // oxidoreductase activity // inferred from electronic annotation///0016705 // oxidoreductase activity, acting o…	GO:0001525|GO:0002930|GO:0006725|GO:0006805|GO:0006805|GO:0006809|GO:0007155|GO:0007601|GO:0008202|GO:0008210|GO:0008285|GO:0008631|GO:0009404|GO:0009636|GO:0010575|GO:0016125|GO:0019369|GO:0019369|GO:0019373|GO:0030199|GO:0030336|GO:0032088|GO:0033629|GO:0042572|GO:0042574|GO:0043065|GO:0043542|GO:0044281|GO:0045766|GO:0046427|GO:0046466|GO:0048514|GO:0055114|GO:0061298|GO:0061304|GO:0070301|GO:…	NP_000095	NM_000104	Q16678///B4DLK5///B4E1I9///Q53TK1///Q5TZV6	Hs.154654	chr2p22.2	38294651	38303710	-	GenBank	Consensus sequence
202435_s_at	0.000927	3.54045	up	10.658	11.1322	10.9759	12.4386	12.9122	12.8871	chr2:38294651-38303710 (-) // 98.62 // p22.2	1545	CYP1B1	cytochrome P450, family 1, subfamily B, polypeptide 1	0001525 // angiogenesis // inferred from electronic annotation///0002930 // trabecular meshwork development // inferred from sequence or structural similarity///0006725 // cellular aromatic compound metabolic process // inferred from electronic annotation///0006805 // xenobiotic metabolic process // inferred from direct assay///0006805 // xenobiotic metabolic process // traceable author statement…	0005739 // mitochondrion // inferred from sequence or structural similarity///0005783 // endoplasmic reticulum // inferred from electronic annotation///0005789 // endoplasmic reticulum membrane // traceable author statement///0016020 // membrane // inferred from electronic annotation///0031090 // organelle membrane // inferred from electronic annotation///0043231 // intracellular membrane-bounded…	0004497 // monooxygenase activity // inferred from direct assay///0004497 // monooxygenase activity // traceable author statement///0005506 // iron ion binding // inferred from electronic annotation///0009055 // electron carrier activity // inferred from electronic annotation///0016491 // oxidoreductase activity // inferred from electronic annotation///0016705 // oxidoreductase activity, acting o…	GO:0001525|GO:0002930|GO:0006725|GO:0006805|GO:0006805|GO:0006809|GO:0007155|GO:0007601|GO:0008202|GO:0008210|GO:0008285|GO:0008631|GO:0009404|GO:0009636|GO:0010575|GO:0016125|GO:0019369|GO:0019369|GO:0019373|GO:0030199|GO:0030336|GO:0032088|GO:0033629|GO:0042572|GO:0042574|GO:0043065|GO:0043542|GO:0044281|GO:0045766|GO:0046427|GO:0046466|GO:0048514|GO:0055114|GO:0061298|GO:0061304|GO:0070301|GO:…	NP_000095	NM_000104	Q16678///B4DLK5///B4E1I9///Q53TK1///Q5TZV6	Hs.154654///Hs.643344///Hs.644076///Hs.696662///Hs.721112	chr2p22.2	38294651	38303710	-	GenBank	Consensus sequence
202436_s_at	0.00182717	4.24363	up	10.1136	10.7578	10.5674	12.1452	12.7742	12.7753	chr2:38294651-38303710 (-) // 98.62 // p22.2	1545	CYP1B1	cytochrome P450, family 1, subfamily B, polypeptide 1	0001525 // angiogenesis // inferred from electronic annotation///0002930 // trabecular meshwork development // inferred from sequence or structural similarity///0006725 // cellular aromatic compound metabolic process // inferred from electronic annotation///0006805 // xenobiotic metabolic process // inferred from direct assay///0006805 // xenobiotic metabolic process // traceable author statement…	0005739 // mitochondrion // inferred from sequence or structural similarity///0005783 // endoplasmic reticulum // inferred from electronic annotation///0005789 // endoplasmic reticulum membrane // traceable author statement///0016020 // membrane // inferred from electronic annotation///0031090 // organelle membrane // inferred from electronic annotation///0043231 // intracellular membrane-bounded…	0004497 // monooxygenase activity // inferred from direct assay///0004497 // monooxygenase activity // traceable author statement///0005506 // iron ion binding // inferred from electronic annotation///0009055 // electron carrier activity // inferred from electronic annotation///0016491 // oxidoreductase activity // inferred from electronic annotation///0016705 // oxidoreductase activity, acting o…	GO:0001525|GO:0002930|GO:0006725|GO:0006805|GO:0006805|GO:0006809|GO:0007155|GO:0007601|GO:0008202|GO:0008210|GO:0008285|GO:0008631|GO:0009404|GO:0009636|GO:0010575|GO:0016125|GO:0019369|GO:0019369|GO:0019373|GO:0030199|GO:0030336|GO:0032088|GO:0033629|GO:0042572|GO:0042574|GO:0043065|GO:0043542|GO:0044281|GO:0045766|GO:0046427|GO:0046466|GO:0048514|GO:0055114|GO:0061298|GO:0061304|GO:0070301|GO:…	NP_000095	NM_000104	Q16678///B4DLK5///B4E1I9///Q53TK1///Q5TZV6	Hs.154654	chr2p22.2	38294651	38303710	-	GenBank	Consensus sequence
202437_s_at	0.000917	3.58089	up	10.5489	11.1663	10.9095	12.5072	12.8675	12.771	chr2:38294745-38303292 (-) // 99.4 // p22.2	1545	CYP1B1	cytochrome P450, family 1, subfamily B, polypeptide 1	0001525 // angiogenesis // inferred from electronic annotation///0002930 // trabecular meshwork development // inferred from sequence or structural similarity///0006725 // cellular aromatic compound metabolic process // inferred from electronic annotation///0006805 // xenobiotic metabolic process // inferred from direct assay///0006805 // xenobiotic metabolic process // traceable author statement…	0005739 // mitochondrion // inferred from sequence or structural similarity///0005783 // endoplasmic reticulum // inferred from electronic annotation///0005789 // endoplasmic reticulum membrane // traceable author statement///0016020 // membrane // inferred from electronic annotation///0031090 // organelle membrane // inferred from electronic annotation///0043231 // intracellular membrane-bounded…	0004497 // monooxygenase activity // inferred from direct assay///0004497 // monooxygenase activity // traceable author statement///0005506 // iron ion binding // inferred from electronic annotation///0009055 // electron carrier activity // inferred from electronic annotation///0016491 // oxidoreductase activity // inferred from electronic annotation///0016705 // oxidoreductase activity, acting o…	GO:0001525|GO:0002930|GO:0006725|GO:0006805|GO:0006805|GO:0006809|GO:0007155|GO:0007601|GO:0008202|GO:0008210|GO:0008285|GO:0008631|GO:0009404|GO:0009636|GO:0010575|GO:0016125|GO:0019369|GO:0019369|GO:0019373|GO:0030199|GO:0030336|GO:0032088|GO:0033629|GO:0042572|GO:0042574|GO:0043065|GO:0043542|GO:0044281|GO:0045766|GO:0046427|GO:0046466|GO:0048514|GO:0055114|GO:0061298|GO:0061304|GO:0070301|GO:…	NP_000095	NM_000104	Q16678///B4DLK5///B4E1I9///Q53TK1///Q5TZV6	Hs.154654	chr2p22.2	38294745	38303292	-	GenBank	Exemplar sequence
202672_s_at	0.0310495	5.97835	up	6.30228	6.41095	6.57543	10.5819	8.16307	8.28289	chr1:212782112-212794099 (+) // 99.27 // q32.3	467	ATF3	activating transcription factor 3	0006094 // gluconeogenesis // inferred from electronic annotation///0006351 // transcription, DNA-templated // inferred from electronic annotation///0006355 // regulation of transcription, DNA-templated // inferred from electronic annotation///0006950 // response to stress // inferred from electronic annotation///0006987 // activation of signaling protein activity involved in unfolded protein res…	0005634 // nucleus // inferred from direct assay///0005654 // nucleoplasm // traceable author statement///0005730 // nucleolus // inferred from direct assay	0000977 // RNA polymerase II regulatory region sequence-specific DNA binding // inferred from direct assay///0001228 // RNA polymerase II transcription regulatory region sequence-specific DNA binding transcription factor activity involved in positive regulation of transcription // inferred by curator///0003677 // DNA binding // inferred from electronic annotation///0003700 // sequence-specific DN…	GO:0006094|GO:0006351|GO:0006355|GO:0006950|GO:0006987|GO:0008284|GO:0030968|GO:0035914|GO:0044267|GO:0045892|GO:0045944|GO:0005634|GO:0005654|GO:0005730|GO:0000977|GO:0001228|GO:0003677|GO:0003700|GO:0003714|GO:0005515|GO:0042802|GO:0043565	NP_001025458///NP_001035709///NP_001193413///NP_001193415///NP_001193417///NP_001665///XP_005273203	NM_001030287///NM_001040619///NM_001206484///NM_001206485///NM_001206486///NM_001206488///NM_001674///NM_004024///XM_005273146	P18847///Q8NG55///Q59GS7///Q5VTZ4	Hs.460	chr1q32.3	212782112	212794099	+	GenBank	Exemplar sequence
202687_s_at	0.0164905	5.64217	down	5.57401	7.43733	7.37359	4.00458	4.44131	4.45029	chr3:172224175-172241264 (-) // 99.9 // q26.31	8743	TNFSF10	tumor necrosis factor (ligand) superfamily, member 10	0006915 // apoptotic process // traceable author statement///0006919 // activation of cysteine-type endopeptidase activity involved in apoptotic process // traceable author statement///0006955 // immune response // inferred from electronic annotation///0007165 // signal transduction // traceable author statement///0007267 // cell-cell signaling // traceable author statement///0008584 // male gona…	0005576 // extracellular region // traceable author statement///0005615 // extracellular space // inferred from electronic annotation///0005887 // integral component of plasma membrane // traceable author statement///0016020 // membrane // inferred from electronic annotation///0016021 // integral component of membrane // inferred from electronic annotation///0070062 // extracellular vesicular exo…	0005102 // receptor binding // traceable author statement///0005125 // cytokine activity // inferred from electronic annotation///0005164 // tumor necrosis factor receptor binding // inferred from electronic annotation///0005515 // protein binding // inferred from physical interaction///0032813 // tumor necrosis factor receptor superfamily binding // inferred from electronic annotation///0046872 …	GO:0006915|GO:0006919|GO:0006955|GO:0007165|GO:0007267|GO:0008584|GO:0032868|GO:0043065|GO:0043123|GO:0043280|GO:0090200|GO:0097190|GO:2001238|GO:2001239|GO:0005576|GO:0005615|GO:0005887|GO:0016020|GO:0016021|GO:0070062|GO:0005102|GO:0005125|GO:0005164|GO:0005515|GO:0032813|GO:0046872	NP_001177871///NP_001177872///NP_003801	NM_001190942///NM_001190943///NM_003810///NR_033994	P50591///H7C246///Q6IBA9///Q6JSD9	Hs.478275///Hs.619712	chr3q26	172224175	172241264	-	GenBank	Exemplar sequence
202688_at	0.0250737	4.89171	down	5.53981	7.41467	7.41383	4.1017	4.66938	4.72621	chr3:172223464-172241261 (-) // 81.91 // q26.31	8743	TNFSF10	tumor necrosis factor (ligand) superfamily, member 10	0006915 // apoptotic process // traceable author statement///0006919 // activation of cysteine-type endopeptidase activity involved in apoptotic process // traceable author statement///0006955 // immune response // inferred from electronic annotation///0007165 // signal transduction // traceable author statement///0007267 // cell-cell signaling // traceable author statement///0008584 // male gona…	0005576 // extracellular region // traceable author statement///0005615 // extracellular space // inferred from electronic annotation///0005887 // integral component of plasma membrane // traceable author statement///0016020 // membrane // inferred from electronic annotation///0016021 // integral component of membrane // inferred from electronic annotation///0070062 // extracellular vesicular exo…	0005102 // receptor binding // traceable author statement///0005125 // cytokine activity // inferred from electronic annotation///0005164 // tumor necrosis factor receptor binding // inferred from electronic annotation///0005515 // protein binding // inferred from physical interaction///0032813 // tumor necrosis factor receptor superfamily binding // inferred from electronic annotation///0046872 …	GO:0006915|GO:0006919|GO:0006955|GO:0007165|GO:0007267|GO:0008584|GO:0032868|GO:0043065|GO:0043123|GO:0043280|GO:0090200|GO:0097190|GO:2001238|GO:2001239|GO:0005576|GO:0005615|GO:0005887|GO:0016020|GO:0016021|GO:0070062|GO:0005102|GO:0005125|GO:0005164|GO:0005515|GO:0032813|GO:0046872	NP_001177871///NP_001177872///NP_003801	NM_001190942///NM_001190943///NM_003810///NR_033994	P50591///H7C246///Q6IBA9///Q6JSD9	Hs.478275///Hs.619712	chr3q26	172223464	172241261	-	GenBank	Exemplar sequence
202842_s_at	8.26e-06	2.66202	up	9.53429	9.50239	9.60867	11.0327	10.9397	10.9105	chr7:108210312-108214844 (+) // 98.74 // q31.1	4189	DNAJB9	DnaJ (Hsp40) homolog, subfamily B, member 9	0006987 // activation of signaling protein activity involved in unfolded protein response // traceable author statement///0030433 // ER-associated ubiquitin-dependent protein catabolic process // inferred from mutant phenotype///0030968 // endoplasmic reticulum unfolded protein response // traceable author statement///0044267 // cellular protein metabolic process // traceable author statement	0005730 // nucleolus // inferred from sequence or structural similarity///0005737 // cytoplasm // inferred from sequence or structural similarity///0005783 // endoplasmic reticulum // inferred from direct assay///0005788 // endoplasmic reticulum lumen // inferred from electronic annotation///0005789 // endoplasmic reticulum membrane // traceable author statement///0070062 // extracellular vesicul…	0005515 // protein binding // inferred from physical interaction///0051787 // misfolded protein binding // inferred from direct assay	GO:0006987|GO:0030433|GO:0030968|GO:0044267|GO:0005730|GO:0005737|GO:0005783|GO:0005788|GO:0005789|GO:0070062|GO:0005515|GO:0051787	NP_036460	NM_012328	Q9UBS3///O95037///Q6FIF1	Hs.741182	chr7q31|14q24.2-q24.3	108210312	108214844	+	GenBank	Exemplar sequence
202843_at	0.000781	3.38418	up	7.82032	7.48862	7.85905	9.76114	9.44142	9.24184	chr7:108210355-108215294 (+) // 100.0 // q31.1	4189	DNAJB9	DnaJ (Hsp40) homolog, subfamily B, member 9	0006987 // activation of signaling protein activity involved in unfolded protein response // traceable author statement///0030433 // ER-associated ubiquitin-dependent protein catabolic process // inferred from mutant phenotype///0030968 // endoplasmic reticulum unfolded protein response // traceable author statement///0044267 // cellular protein metabolic process // traceable author statement	0005730 // nucleolus // inferred from sequence or structural similarity///0005737 // cytoplasm // inferred from sequence or structural similarity///0005783 // endoplasmic reticulum // inferred from direct assay///0005788 // endoplasmic reticulum lumen // inferred from electronic annotation///0005789 // endoplasmic reticulum membrane // traceable author statement///0070062 // extracellular vesicul…	0005515 // protein binding // inferred from physical interaction///0051787 // misfolded protein binding // inferred from direct assay	GO:0006987|GO:0030433|GO:0030968|GO:0044267|GO:0005730|GO:0005737|GO:0005783|GO:0005788|GO:0005789|GO:0070062|GO:0005515|GO:0051787	NP_036460	NM_012328	Q9UBS3///O95037///Q6FIF1	Hs.741182	chr7q31|14q24.2-q24.3	108210355	108215294	+	GenBank	Exemplar sequence
202887_s_at	0.0241343	2.12244	up	10.6126	11.5619	11.4978	12.3553	12.2816	12.2925	chr10:74033681-74035793 (+) // 98.86 // q22.1	54541	DDIT4	DNA-damage-inducible transcript 4	0001666 // response to hypoxia // inferred from direct assay///0001764 // neuron migration // inferred from sequence or structural similarity///0006915 // apoptotic process // inferred from electronic annotation///0007420 // brain development // inferred from sequence or structural similarity///0008283 // cell proliferation // inferred from sequence or structural similarity///0009968 // negative …	0005622 // intracellular // inferred from direct assay///0005737 // cytoplasm // inferred from direct assay///0005739 // mitochondrion // inferred from electronic annotation///0005829 // cytosol // inferred from electronic annotation	0071889 // 14-3-3 protein binding // inferred from electronic annotation	GO:0001666|GO:0001764|GO:0006915|GO:0007420|GO:0008283|GO:0009968|GO:0010801|GO:0030182|GO:0032007|GO:0033137|GO:0042771|GO:0043241|GO:0045820|GO:0048011|GO:0051607|GO:0072593|GO:1901216|GO:1902532|GO:0005622|GO:0005737|GO:0005739|GO:0005829|GO:0071889	NP_061931	NM_019058	Q9NX09	Hs.737859///Hs.741387///Hs.744875	chr10q22.1	74033681	74035793	+	GenBank	Exemplar sequence
202948_at	0.00293876	2.39423	down	7.30707	7.18619	7.37659	5.66767	6.13616	6.28734	chr2:102770401-102796334 (+) // 94.03 // q12.1	3554	IL1R1	interleukin 1 receptor, type I	0006955 // immune response // traceable author statement///0007165 // signal transduction // inferred from electronic annotation///0007166 // cell surface receptor signaling pathway // traceable author statement///0019221 // cytokine-mediated signaling pathway // inferred from electronic annotation///0050727 // regulation of inflammatory response // inferred from electronic annotation///0070498 /…	0005576 // extracellular region // inferred from electronic annotation///0005886 // plasma membrane // traceable author statement///0005887 // integral component of plasma membrane // traceable author statement///0009986 // cell surface // inferred from electronic annotation///0016020 // membrane // inferred from direct assay///0016021 // integral component of membrane // inferred from electronic…	0002020 // protease binding // inferred from electronic annotation///0004871 // signal transducer activity // traceable author statement///0004888 // transmembrane signaling receptor activity // traceable author statement///0004908 // interleukin-1 receptor activity // inferred from direct assay///0004909 // interleukin-1, Type I, activating receptor activity // inferred from electronic annotatio…	GO:0006955|GO:0007165|GO:0007166|GO:0019221|GO:0050727|GO:0070498|GO:0070555|GO:0005576|GO:0005886|GO:0005887|GO:0009986|GO:0016020|GO:0016021|GO:0002020|GO:0004871|GO:0004888|GO:0004908|GO:0004909|GO:0005161|GO:0005515	NP_000868///NP_001275635///XP_005263986///XP_005263987///XP_005263988///XP_005263989///XP_005263990///XP_005263991	NM_000877///NM_001288706///XM_005263929///XM_005263930///XM_005263931///XM_005263932///XM_005263933///XM_005263934///XR_244889	P14778///B8ZZ73///B8ZZW4///B9A040///C9J3W8///C9J686///C9JQ36///C9JW84///C9JWB2///F8WF92///H7BZM5///Q6NWP5///Q6NWP6	Hs.701982///Hs.710940	chr2q12	102770401	102796334	+	GenBank	Exemplar sequence
202949_s_at	0.011423	2.3217	up	8.43061	8.04479	8.23281	9.93999	9.30372	9.11005	chr2:105977284-106054952 (-) // 99.93 // q12.1	2274	FHL2	four and a half LIM domains 2	0000122 // negative regulation of transcription from RNA polymerase II promoter // inferred from direct assay///0001649 // osteoblast differentiation // inferred from electronic annotation///0006351 // transcription, DNA-templated // inferred from electronic annotation///0006355 // regulation of transcription, DNA-templated // inferred from electronic annotation///0006357 // regulation of transcr…	0005634 // nucleus // inferred from direct assay///0005654 // nucleoplasm // traceable author statement///0005737 // cytoplasm // inferred from electronic annotation///0005925 // focal adhesion // inferred from direct assay///0015629 // actin cytoskeleton // inferred from direct assay///0030018 // Z disc // inferred from electronic annotation///0031430 // M band // inferred from electronic annota…	0003713 // transcription coactivator activity // non-traceable author statement///0005515 // protein binding // inferred from physical interaction///0008134 // transcription factor binding // inferred from physical interaction///0008270 // zinc ion binding // inferred from electronic annotation///0042802 // identical protein binding // inferred from physical interaction///0046872 // metal ion bin…	GO:0000122|GO:0001649|GO:0006351|GO:0006355|GO:0006357|GO:0009725|GO:0030521|GO:0043066|GO:0044255|GO:0044281|GO:0045892|GO:0045893|GO:0055014|GO:0055015|GO:0060347|GO:0005634|GO:0005654|GO:0005737|GO:0005925|GO:0015629|GO:0030018|GO:0031430|GO:0003713|GO:0005515|GO:0008134|GO:0008270|GO:0042802|GO:0046872|GO:0050681	NP_001034581///NP_001441///NP_963849///NP_963851///XP_005263958///XP_005263959///XP_005263960///XP_005263961///XP_005263963	NM_001039492///NM_001450///NM_201555///NM_201556///NM_201557///XM_005263901///XM_005263902///XM_005263903///XM_005263904///XM_005263906	Q14192///I0CE67///Q2TSB7///Q2XQU9///Q5TM15///Q6I9R8///Q53T40///Q53QP3///C9J3S8///J3KNW4///E9PKF4	Hs.443687	chr2q12.2	105977284	106054952	-	GenBank	Exemplar sequence
203153_at	0.00345343	2.24632	down	7.89681	7.41692	7.37536	6.55995	6.36123	6.26521	chr10:91152405-91163610 (+) // 99.82 // q23.31	3434	IFIT1	interferon-induced protein with tetratricopeptide repeats 1	0002376 // immune system process // inferred from electronic annotation///0009615 // response to virus // inferred from direct assay///0009615 // response to virus // inferred from mutant phenotype///0016032 // viral process // inferred from electronic annotation///0019048 // modulation by virus of host morphology or physiology // inferred from electronic annotation///0019060 // intracellular tra…	0005737 // cytoplasm // inferred from direct assay///0005829 // cytosol // traceable author statement	0003723 // RNA binding // inferred from direct assay///0005515 // protein binding // inferred from physical interaction	GO:0002376|GO:0009615|GO:0009615|GO:0016032|GO:0019048|GO:0019060|GO:0019221|GO:0032091|GO:0045070|GO:0045071|GO:0045087|GO:0050688|GO:0050689|GO:0051097|GO:0051607|GO:0060337|GO:0071357|GO:0071360|GO:0005737|GO:0005829|GO:0003723|GO:0005515	NP_001257856///NP_001257857///NP_001257858///NP_001257859///NP_001539	NM_001270927///NM_001270928///NM_001270929///NM_001270930///NM_001548	P09914	Hs.20315	chr10q23.31	91152405	91163610	+	GenBank	Exemplar sequence
203180_at	0.0334738	3.53592	up	6.84674	7.56103	7.80919	8.24545	9.82084	9.61692	chr15:101420060-101456829 (+) // 98.84 // q26.3	220	ALDH1A3	aldehyde dehydrogenase 1 family, member A3	0002072 // optic cup morphogenesis involved in camera-type eye development // inferred from electronic annotation///0002138 // retinoic acid biosynthetic process // inferred from electronic annotation///0007626 // locomotory behavior // inferred from electronic annotation///0008152 // metabolic process // inferred from electronic annotation///0021768 // nucleus accumbens development // inferred f…	0005737 // cytoplasm // inferred from direct assay	0004029 // aldehyde dehydrogenase (NAD) activity // inferred from electronic annotation///0004030 // aldehyde dehydrogenase [NAD(P)+] activity // inferred from direct assay///0016491 // oxidoreductase activity // inferred from electronic annotation///0016620 // oxidoreductase activity, acting on the aldehyde or oxo group of donors, NAD or NADP as acceptor // inferred from electronic annotation///…	GO:0002072|GO:0002138|GO:0007626|GO:0008152|GO:0021768|GO:0031076|GO:0042472|GO:0042572|GO:0042573|GO:0042574|GO:0043065|GO:0048048|GO:0050885|GO:0055114|GO:0060013|GO:0060166|GO:0060324|GO:0005737|GO:0004029|GO:0004030|GO:0016491|GO:0016620|GO:0042803|GO:0070324|GO:0070403	NP_000684///NP_001280744	NM_000693///NM_001037224///NM_001293815///XR_109231///XR_111558///XR_172102///XR_243247///XR_248182///XR_253467	P47895///B2R5T2///B4DYU3///B4E0M6///H0Y2X5///H0YKF9///H0YLT1///H0YNQ3///Q7Z3A2	Hs.459538///Hs.685048	chr15q26.3	101420060	101456829	+	GenBank	Exemplar sequence
203439_s_at	0.00494043	3.73007	up	8.87604	7.79486	8.28017	10.4739	10.0819	10.0929	chr5:172744070-172755437 (-) // 95.6 // q35.1	8614	STC2	stanniocalcin 2	0006874 // cellular calcium ion homeostasis // inferred from electronic annotation///0006979 // response to oxidative stress // inferred from electronic annotation///0007166 // cell surface receptor signaling pathway // traceable author statement///0007267 // cell-cell signaling // traceable author statement///0007566 // embryo implantation // inferred from electronic annotation///0007584 // resp…	0005576 // extracellular region // inferred from electronic annotation///0005615 // extracellular space // inferred from direct assay///0005783 // endoplasmic reticulum // inferred from electronic annotation///0005794 // Golgi apparatus // inferred from electronic annotation	0005179 // hormone activity // inferred from electronic annotation///0005515 // protein binding // inferred from electronic annotation	GO:0006874|GO:0006979|GO:0007166|GO:0007267|GO:0007566|GO:0007584|GO:0030968|GO:0033280|GO:0034976|GO:0040015|GO:0043434|GO:0046697|GO:0055074|GO:0071456|GO:2001256|GO:0005576|GO:0005615|GO:0005783|GO:0005794|GO:0005179|GO:0005515	NP_003705	NM_003714	O76061///B3KNF2///E5RG57///H0YB13///Q6FHC9	Hs.233160///Hs.594292	chr5q35.1	172744070	172755437	-	GenBank	Exemplar sequence
203504_s_at	0.0392114	2.22723	down	5.9327	6.35788	6.29256	4.3293	5.29893	5.48916	chr9:107543840-107651476 (-) // 99.17 // q31.1	19	ABCA1	ATP-binding cassette, sub-family A (ABC1), member 1	0002790 // peptide secretion // inferred from electronic annotation///0006200 // ATP catabolic process // inferred from electronic annotation///0006497 // protein lipidation // inferred from electronic annotation///0006629 // lipid metabolic process // inferred from electronic annotation///0006810 // transport // inferred from electronic annotation///0006820 // anion transport // inferred from el…	0005794 // Golgi apparatus // inferred from electronic annotation///0005886 // plasma membrane // inferred from direct assay///0005886 // plasma membrane // traceable author statement///0005887 // integral component of plasma membrane // inferred from direct assay///0009986 // cell surface // inferred from electronic annotation///0016020 // membrane // inferred from electronic annotation///001602…	0000166 // nucleotide binding // inferred from electronic annotation///0005102 // receptor binding // inferred from physical interaction///0005515 // protein binding // inferred from physical interaction///0005524 // ATP binding // inferred from direct assay///0005543 // phospholipid binding // inferred by curator///0005548 // phospholipid transporter activity // inferred from direct assay///0008…	GO:0002790|GO:0006200|GO:0006497|GO:0006629|GO:0006810|GO:0006820|GO:0006911|GO:0007040|GO:0007186|GO:0007584|GO:0008152|GO:0008202|GO:0008203|GO:0010745|GO:0010875|GO:0010887|GO:0015914|GO:0016197|GO:0030301|GO:0030819|GO:0032367|GO:0032489|GO:0033344|GO:0033344|GO:0033700|GO:0033700|GO:0034380|GO:0034616|GO:0038027|GO:0042157|GO:0042158|GO:0042493|GO:0042632|GO:0043691|GO:0044255|GO:0044281|GO:…	NP_005493///XP_005251830///XP_005251831///XP_005251833///XP_005251835///XP_005251837///XP_006717058	NM_005502///XM_005251773///XM_005251774///XM_005251776///XM_005251778///XM_005251780///XM_006716995	O95477///B1AMI1///B1AMI2///B2RUU2///B7XCW9///Q9NP93///Q9NS76///Q9H002	Hs.659274	chr9q31.1	107543840	107651476	-	GenBank	Exemplar sequence
203505_at	0.0436668	2.24173	down	6.27551	6.76508	7.09646	4.9323	6.01601	5.6949	chr9:107543294-107690412 (-) // 98.56 // q31.1	19	ABCA1	ATP-binding cassette, sub-family A (ABC1), member 1	0002790 // peptide secretion // inferred from electronic annotation///0006200 // ATP catabolic process // inferred from electronic annotation///0006497 // protein lipidation // inferred from electronic annotation///0006629 // lipid metabolic process // inferred from electronic annotation///0006810 // transport // inferred from electronic annotation///0006911 // phagocytosis, engulfment // inferre…	0005794 // Golgi apparatus // inferred from electronic annotation///0005886 // plasma membrane // inferred from direct assay///0005886 // plasma membrane // traceable author statement///0005887 // integral component of plasma membrane // inferred from direct assay///0009986 // cell surface // inferred from electronic annotation///0016020 // membrane // inferred from electronic annotation///001602…	0000166 // nucleotide binding // inferred from electronic annotation///0005102 // receptor binding // inferred from physical interaction///0005515 // protein binding // inferred from physical interaction///0005524 // ATP binding // inferred from direct assay///0005543 // phospholipid binding // inferred by curator///0005548 // phospholipid transporter activity // inferred from direct assay///0008…	GO:0002790|GO:0006200|GO:0006497|GO:0006629|GO:0006810|GO:0006911|GO:0007040|GO:0007186|GO:0007584|GO:0008152|GO:0008202|GO:0008203|GO:0010745|GO:0010875|GO:0010887|GO:0015914|GO:0016197|GO:0030301|GO:0030819|GO:0032367|GO:0032489|GO:0033344|GO:0033344|GO:0033700|GO:0033700|GO:0034380|GO:0034616|GO:0038027|GO:0042157|GO:0042158|GO:0042493|GO:0042632|GO:0043691|GO:0044255|GO:0044281|GO:0045332|GO:…	NP_005493///XP_005251830///XP_005251831///XP_005251833///XP_005251835///XP_005251837///XP_006717058	NM_005502///XM_005251773///XM_005251774///XM_005251776///XM_005251778///XM_005251780///XM_006716995	O95477///B1AMI1///B1AMI2///B2RUU2///B7XCW9///Q9NP93///Q9NS76	Hs.659274	chr9q31.1	107543294	107690412	-	GenBank	Exemplar sequence
203665_at	0.000157	8.7098	up	6.40613	6.98403	6.59088	10.0773	9.62625	9.64541	chr22:35777086-35790194 (+) // 99.87 // q12.3	3162	HMOX1	heme oxygenase (decycling) 1	0001525 // angiogenesis // traceable author statement///0001666 // response to hypoxia // inferred from electronic annotation///0001935 // endothelial cell proliferation // traceable author statement///0002246 // wound healing involved in inflammatory response // inferred from mutant phenotype///0002686 // negative regulation of leukocyte migration // traceable author statement///0006778 // porph…	0005615 // extracellular space // traceable author statement///0005634 // nucleus // inferred from sequence or structural similarity///0005730 // nucleolus // inferred from electronic annotation///0005783 // endoplasmic reticulum // inferred from direct assay///0005783 // endoplasmic reticulum // inferred from sequence or structural similarity///0005789 // endoplasmic reticulum membrane // tracea…	0004392 // heme oxygenase (decyclizing) activity // inferred from direct assay///0004392 // heme oxygenase (decyclizing) activity // inferred from mutant phenotype///0004630 // phospholipase D activity // inferred from electronic annotation///0004871 // signal transducer activity // inferred from mutant phenotype///0005515 // protein binding // inferred from electronic annotation///0016491 // oxi…	GO:0001525|GO:0001666|GO:0001935|GO:0002246|GO:0002686|GO:0006778|GO:0006788|GO:0006879|GO:0006915|GO:0006979|GO:0007264|GO:0007588|GO:0008217|GO:0008219|GO:0008285|GO:0008630|GO:0010656|GO:0014806|GO:0031670|GO:0032764|GO:0034101|GO:0034383|GO:0035094|GO:0035556|GO:0042167|GO:0042167|GO:0042168|GO:0042542|GO:0043123|GO:0043305|GO:0043392|GO:0043433|GO:0043524|GO:0043619|GO:0043627|GO:0044281|GO:…	NP_002124	NM_002133	P09601///B2R7U4///D2K7W4///F2YMD9///Q6FH11///Q96DI8///B1AHA8	Hs.517581	chr22q13.1	35777086	35790194	+	GenBank	Exemplar sequence
203690_at	0.0366013	2.11473	down	8.66569	8.82401	8.93825	7.05284	8.14108	7.99262	chr13:113139325-113242378 (-) // 99.82 // q34	10426	TUBGCP3	tubulin, gamma complex associated protein 3	0000086 // G2/M transition of mitotic cell cycle // traceable author statement///0000226 // microtubule cytoskeleton organization // inferred from electronic annotation///0000278 // mitotic cell cycle // traceable author statement///0007020 // microtubule nucleation // non-traceable author statement///0007338 // single fertilization // non-traceable author statement	0000922 // spindle pole // inferred from electronic annotation///0005737 // cytoplasm // inferred from direct assay///0005813 // centrosome // inferred from direct assay///0005813 // centrosome // non-traceable author statement///0005814 // centriole // inferred from direct assay///0005815 // microtubule organizing center // inferred from electronic annotation///0005819 // spindle // non-traceabl…	0005198 // structural molecule activity // non-traceable author statement///0005200 // structural constituent of cytoskeleton // non-traceable author statement///0005515 // protein binding // inferred from physical interaction///0043015 // gamma-tubulin binding // inferred from direct assay	GO:0000086|GO:0000226|GO:0000278|GO:0007020|GO:0007338|GO:0000922|GO:0005737|GO:0005813|GO:0005813|GO:0005814|GO:0005815|GO:0005819|GO:0005827|GO:0005829|GO:0005856|GO:0005874|GO:0016020|GO:0005198|GO:0005200|GO:0005515|GO:0043015	NP_001273206///NP_001273207///NP_001273208///NP_006313///XP_005268350	NM_001286277///NM_001286278///NM_001286279///NM_006322///XM_005268293///XR_245841	Q96CW5///B4DYP7	Hs.224152///Hs.595145	chr13q34	113139325	113242378	-	GenBank	Exemplar sequence
203725_at	0.0334455	2.61776	up	9.3089	9.01359	9.33088	11.4535	10.1536	10.2112	chr1:68150882-68154019 (+) // 100.0 // p31.3	1647	GADD45A	growth arrest and DNA-damage-inducible, alpha	0000079 // regulation of cyclin-dependent protein serine/threonine kinase activity // traceable author statement///0000185 // activation of MAPKKK activity // inferred from direct assay///0006281 // DNA repair // traceable author statement///0006469 // negative regulation of protein kinase activity // inferred from electronic annotation///0006915 // apoptotic process // traceable author statement…	0005634 // nucleus // inferred from direct assay///0005737 // cytoplasm // inferred from direct assay	0001047 // core promoter binding // inferred from electronic annotation///0005515 // protein binding // inferred from physical interaction	GO:0000079|GO:0000185|GO:0006281|GO:0006469|GO:0006915|GO:0006950|GO:0006974|GO:0007049|GO:0007050|GO:0007098|GO:0042770|GO:0043065|GO:0046330|GO:0051726|GO:0071260|GO:0071479|GO:1900745|GO:2000379|GO:0005634|GO:0005737|GO:0001047|GO:0005515	NP_001186670///NP_001186671///NP_001915	NM_001199741///NM_001199742///NM_001924	P24522///A5JUZ3	Hs.80409	chr1p31.2	68150882	68154019	+	GenBank	Exemplar sequence
203865_s_at	0.0297919	2.02339	down	8.74233	9.05268	9.21081	7.43496	8.26927	8.25128	chr21:46494514-46646474 (+) // 95.17 // q22.3	104	ADARB1	adenosine deaminase, RNA-specific, B1	0002376 // immune system process // inferred from electronic annotation///0006382 // adenosine to inosine editing // inferred from direct assay///0006382 // adenosine to inosine editing // traceable author statement///0006396 // RNA processing // inferred from direct assay///0006397 // mRNA processing // inferred from electronic annotation///0008285 // negative regulation of cell proliferation //…	0005634 // nucleus // inferred from direct assay///0005654 // nucleoplasm // traceable author statement///0005730 // nucleolus // inferred from direct assay	0003723 // RNA binding // inferred from direct assay///0003725 // double-stranded RNA binding // inferred from direct assay///0003726 // double-stranded RNA adenosine deaminase activity // inferred from direct assay///0003729 // mRNA binding // traceable author statement///0004000 // adenosine deaminase activity // inferred from electronic annotation///0005515 // protein binding // inferred from …	GO:0002376|GO:0006382|GO:0006382|GO:0006396|GO:0006397|GO:0008285|GO:0010467|GO:0016553|GO:0016556|GO:0030336|GO:0044387|GO:0045070|GO:0045087|GO:0051607|GO:0051726|GO:0005634|GO:0005654|GO:0005730|GO:0003723|GO:0003725|GO:0003726|GO:0003729|GO:0004000|GO:0005515|GO:0016787|GO:0044822|GO:0046872	NP_001103///NP_001153702///NP_056648///NP_056649///XP_006724016///XP_006724017///XP_006724018///XP_006724019///XP_006724020///XP_006724021	NM_001033049///NM_001112///NM_001160230///NM_015833///NM_015834///NR_027672///NR_027673///NR_027674///NR_073200///XM_006723953///XM_006723954///XM_006723955///XM_006723956///XM_006723957///XM_006723958	P78563///Q4AE77///Q4AE81///Q86XN4///Q8NFA1	Hs.474018///Hs.674282	chr21q22.3	46494514	46646474	+	GenBank	Exemplar sequence
204015_s_at	0.0388985	2.12013	up	8.44531	8.0029	8.33791	10.0109	8.99903	9.02863	chr8:29194063-29207954 (-) // 98.54 // p12	1846	DUSP4	dual specificity phosphatase 4	0000165 // MAPK cascade // traceable author statement///0000188 // inactivation of MAPK activity // inferred from electronic annotation///0001706 // endoderm formation // not recorded///0002224 // toll-like receptor signaling pathway // traceable author statement///0002755 // MyD88-dependent toll-like receptor signaling pathway // traceable author statement///0002756 // MyD88-independent toll-lik…	0005634 // nucleus // traceable author statement///0005654 // nucleoplasm // traceable author statement	0004721 // phosphoprotein phosphatase activity // inferred from electronic annotation///0004725 // protein tyrosine phosphatase activity // inferred from electronic annotation///0008138 // protein tyrosine/serine/threonine phosphatase activity // not recorded///0008330 // protein tyrosine/threonine phosphatase activity // traceable author statement///0016787 // hydrolase activity // inferred from…	GO:0000165|GO:0000188|GO:0001706|GO:0002224|GO:0002755|GO:0002756|GO:0006470|GO:0016311|GO:0034134|GO:0034138|GO:0034142|GO:0034146|GO:0034162|GO:0034166|GO:0035335|GO:0035666|GO:0038123|GO:0038124|GO:0045087|GO:0048011|GO:0051403|GO:0005634|GO:0005654|GO:0004721|GO:0004725|GO:0008138|GO:0008330|GO:0016787|GO:0016791|GO:0017017	NP_001385///NP_476499	NM_001394///NM_057158	Q13115///Q13649	Hs.417962///Hs.600838///Hs.619323	chr8p12-p11	29194063	29207954	-	GenBank	Exemplar sequence
204075_s_at	0.0303527	2.0924	down	5.489	5.40991	5.993	4.0469	4.94156	4.70797	chr1:3728652-3773751 (-) // 92.2 // p36.32	9731	CEP104	centrosomal protein 104kDa		0005737 // cytoplasm // inferred from electronic annotation///0005814 // centriole // inferred from direct assay///0005856 // cytoskeleton // inferred from electronic annotation	0005488 // binding // inferred from electronic annotation///0016594 // glycine binding // inferred from electronic annotation///0016595 // glutamate binding // inferred from electronic annotation///0016596 // thienylcyclohexylpiperidine binding // inferred from electronic annotation	GO:0005737|GO:0005814|GO:0005856|GO:0005488|GO:0016594|GO:0016595|GO:0016596	NP_055519///XP_005244872	NM_014704///XM_005244815	O60308///B7Z7K9///H7C0J5///J3QLL3///Q5SR26///Q5SR27	Hs.509017	chr1p36.32	3728652	3773751	-	GenBank	Exemplar sequence
204202_at	0.000185	2.49623	down	7.4821	7.72123	7.68805	6.18318	6.39868	6.35027	chr7:2649777-2654362 (+) // 96.09 // p22.3	23288	IQCE	IQ motif containing E		0005739 // mitochondrion // inferred from electronic annotation	0005515 // protein binding // inferred from electronic annotation	GO:0005739|GO:0005515	NP_001274428///NP_001274429///NP_001274430///NP_001274431///NP_689771///XP_006715739///XP_006715740	NM_001100390///NM_001287499///NM_001287500///NM_001287501///NM_001287502///NM_152558///XM_006715676///XM_006715677///XR_242067	Q6IPM2///B3KRY4///B4DDX4///B4DXN1///C9J5R6///C9JE72///C9JP75///H7C427///X5D7Y5	Hs.520627///Hs.629928	chr7p22.3	2649777	2654362	+	GenBank	Exemplar sequence
204286_s_at	0.0440708	2.4542	up	6.38946	6.20337	6.3599	8.49726	7.20744	7.13379	chr18:57567236-57571537 (+) // 99.84 // q21.32	5366	PMAIP1	phorbol-12-myristate-13-acetate-induced protein 1	0001836 // release of cytochrome c from mitochondria // inferred from electronic annotation///0006915 // apoptotic process // inferred from mutant phenotype///0006915 // apoptotic process // traceable author statement///0006919 // activation of cysteine-type endopeptidase activity involved in apoptotic process // inferred from electronic annotation///0006974 // cellular response to DNA damage sti…	0005634 // nucleus // inferred from direct assay///0005739 // mitochondrion // inferred from direct assay///0005741 // mitochondrial outer membrane // traceable author statement///0005829 // cytosol // inferred from direct assay///0005829 // cytosol // traceable author statement	0005515 // protein binding // inferred from physical interaction	GO:0001836|GO:0006915|GO:0006915|GO:0006919|GO:0006974|GO:0008630|GO:0009411|GO:0010165|GO:0010498|GO:0010907|GO:0010917|GO:0032461|GO:0042149|GO:0042771|GO:0043029|GO:0043065|GO:0043065|GO:0043280|GO:0043331|GO:0043517|GO:0043525|GO:0046902|GO:0048147|GO:0051607|GO:0071456|GO:0072332|GO:0072593|GO:0090200|GO:0090200|GO:0097193|GO:0097193|GO:1900740|GO:1902043|GO:2001244|GO:2001244|GO:0005634|GO:…	NP_066950	NM_021127	Q13794///Q8N589	Hs.622958///Hs.96	chr18q21.32	57567236	57571537	+	GenBank	Exemplar sequence
204317_at	0.000247	2.38352	down	6.88471	6.93681	7.15406	5.63182	5.83547	5.749	chr22:46693275-46727629 (+) // 82.69 // q13.31	51512///55687	GTSE1///TRMU	G-2 and S-phase expressed 1///tRNA 5-methylaminomethyl-2-thiouridylate methyltransferase	0000085 // mitotic G2 phase // non-traceable author statement///0006977 // DNA damage response, signal transduction by p53 class mediator resulting in cell cycle arrest // non-traceable author statement///0007017 // microtubule-based process // non-traceable author statement///0008033 // tRNA processing // inferred from electronic annotation///0032259 // methylation // inferred from electronic an…	0005737 // cytoplasm // inferred from electronic annotation///0005739 // mitochondrion // inferred from sequence or structural similarity///0005856 // cytoskeleton // inferred from electronic annotation///0005874 // microtubule // inferred from electronic annotation///0005881 // cytoplasmic microtubule // non-traceable author statement///0016020 // membrane // inferred from direct assay	0000049 // tRNA binding // inferred from electronic annotation///0000166 // nucleotide binding // inferred from electronic annotation///0003723 // RNA binding // inferred from electronic annotation///0005515 // protein binding // inferred from physical interaction///0005524 // ATP binding // inferred from electronic annotation///0008168 // methyltransferase activity // inferred from electronic an…	GO:0000085|GO:0006977|GO:0007017|GO:0008033|GO:0032259|GO:0005737|GO:0005739|GO:0005856|GO:0005874|GO:0005881|GO:0016020|GO:0000049|GO:0000166|GO:0003723|GO:0005515|GO:0005524|GO:0008168|GO:0016740|GO:0016783	NP_001269711///NP_001269712///NP_001269713///NP_001269714///NP_057510///NP_060476///XP_005261684///XP_005261735///XP_005261738	NM_001008569///NM_001008571///NM_001282782///NM_001282783///NM_001282784///NM_001282785///NM_016426///NM_018006///NR_104240///NR_104241///XM_005261627///XM_005261678///XM_005261681	Q9NYZ3///O75648///B4DHM1///B4DZN5///B4DZT6///Q2PPL5	Hs.439524///Hs.602392	chr22q13///chr22q13.2-q13.3	46693275	46727629	+	GenBank	Consensus sequence
204341_at	0.000103	2.7109	up	9.78384	9.77797	9.95814	11.4188	11.2395	11.1779	chr17:15531280-15555150 (-) // 87.89 // p12	10626	TRIM16	tripartite motif containing 16	0006355 // regulation of transcription, DNA-templated // inferred from electronic annotation///0032526 // response to retinoic acid // inferred from expression pattern///0043966 // histone H3 acetylation // inferred from direct assay///0043967 // histone H4 acetylation // inferred from direct assay///0045618 // positive regulation of keratinocyte differentiation // inferred from direct assay///00…	0005622 // intracellular // inferred from electronic annotation///0005737 // cytoplasm // inferred from direct assay///0016605 // PML body // inferred from direct assay	0003676 // nucleic acid binding // inferred from electronic annotation///0003677 // DNA binding // inferred from direct assay///0005515 // protein binding // inferred from physical interaction///0008270 // zinc ion binding // inferred from electronic annotation///0019966 // interleukin-1 binding // inferred from physical interaction///0032089 // NACHT domain binding // inferred from physical inte…	GO:0006355|GO:0032526|GO:0043966|GO:0043967|GO:0045618|GO:0045893|GO:0046683|GO:0048386|GO:0050718|GO:0060416|GO:0005622|GO:0005737|GO:0016605|GO:0003676|GO:0003677|GO:0005515|GO:0008270|GO:0019966|GO:0032089|GO:0046872	NP_006461	NM_006470	O95361///B2RB95///B3KMJ2///B3KP96///Q309B1///B4DE22///K7ENN8///J3QKY5///J3QL38///J3QLP0///J3QR69///K7EJH2///K7EL43///I3L3K9///I3L2F3///I3L1X9///C9JWX7///J3KPT5///J3KSX4	Hs.123534///Hs.605886///Hs.638613///Hs.735748///Hs.745311	chr17p11.2	15531280	15555150	-	GenBank	Exemplar sequence
204497_at	0.0140407	2.52137	down	8.79174	9.19716	9.15611	7.13064	8.05155	7.96021	chr16:4012653-4166186 (-) // 96.48 // p13.3	115	ADCY9	adenylate cyclase 9	0006112 // energy reserve metabolic process // traceable author statement///0006171 // cAMP biosynthetic process // inferred from electronic annotation///0006833 // water transport // traceable author statement///0007165 // signal transduction // traceable author statement///0007173 // epidermal growth factor receptor signaling pathway // traceable author statement///0007189 // adenylate cyclase-…	0005886 // plasma membrane // traceable author statement///0005887 // integral component of plasma membrane // traceable author statement///0016020 // membrane // inferred from electronic annotation///0016021 // integral component of membrane // inferred from electronic annotation///0030424 // axon // inferred from electronic annotation///0030425 // dendrite // inferred from electronic annotation	0000166 // nucleotide binding // inferred from electronic annotation///0004016 // adenylate cyclase activity // inferred from electronic annotation///0005524 // ATP binding // inferred from electronic annotation///0016829 // lyase activity // inferred from electronic annotation///0016849 // phosphorus-oxygen lyase activity // inferred from electronic annotation///0046872 // metal ion binding // i…	GO:0006112|GO:0006171|GO:0006833|GO:0007165|GO:0007173|GO:0007189|GO:0007193|GO:0007202|GO:0007268|GO:0008543|GO:0009190|GO:0034199|GO:0035556|GO:0044281|GO:0045087|GO:0048011|GO:0055085|GO:0071377|GO:0005886|GO:0005887|GO:0016020|GO:0016021|GO:0030424|GO:0030425|GO:0000166|GO:0004016|GO:0005524|GO:0016829|GO:0016849|GO:0046872	NP_001107///XP_005255136	NM_001116///XM_005255079	O60503///I3L300///I3L342///I3NI20	Hs.391860///Hs.605958///Hs.610484	chr16p13.3	4012653	4166186	-	GenBank	Consensus sequence
204860_s_at	0.00384865	2.03936	down	7.45914	7.43546	7.70149	6.20771	6.66574	6.63828	chr5:70264058-70316613 (-) // 86.75 // q13.2	4671	NAIP	NLR family, apoptosis inhibitory protein	0002376 // immune system process // inferred from electronic annotation///0006915 // apoptotic process // inferred from electronic annotation///0006954 // inflammatory response // inferred from electronic annotation///0007399 // nervous system development // traceable author statement///0008152 // metabolic process // inferred from electronic annotation///0010466 // negative regulation of peptida…	0005737 // cytoplasm // inferred from sequence or structural similarity///0016323 // basolateral plasma membrane // inferred from sequence or structural similarity///0070062 // extracellular vesicular exosome // inferred from direct assay	0000166 // nucleotide binding // inferred from electronic annotation///0004869 // cysteine-type endopeptidase inhibitor activity // inferred from electronic annotation///0005515 // protein binding // inferred from physical interaction///0005524 // ATP binding // inferred from mutant phenotype///0017111 // nucleoside-triphosphatase activity // inferred from electronic annotation///0030414 // pepti…	GO:0002376|GO:0006915|GO:0006954|GO:0007399|GO:0008152|GO:0010466|GO:0043066|GO:0043154|GO:0043524|GO:0045087|GO:0005737|GO:0016323|GO:0070062|GO:0000166|GO:0004869|GO:0005515|GO:0005524|GO:0017111|GO:0030414|GO:0043027|GO:0046872	NP_004527///NP_075043///XP_005248580///XP_005248581///XP_005276857///XP_005276858///XP_005276859///XP_006714689///XP_006714690///XP_006714691///XP_006714692///XP_006714693///XP_006725516///XP_006725517///XP_006725518///XP_006725519///XP_006725520///XP_006725521///XP_006725522///XP_006726281///XP_006726282///XP_006726283///XP_006726284///XP_006726285	NM_004536///NM_022892///XM_005248523///XM_005248524///XM_005276800///XM_005276801///XM_005276802///XM_006714626///XM_006714627///XM_006714628///XM_006714629///XM_006714630///XM_006725453///XM_006725454///XM_006725455///XM_006725456///XM_006725457///XM_006725458///XM_006725459///XM_006726218///XM_006726219///XM_006726220///XM_006726221///XM_006726222	Q13075///B4DHI2///B7ZLE8///E5RJA3///E7EQW0///H0YAX2	Hs.606815///Hs.652859///Hs.654500///Hs.658700///Hs.667693///Hs.710305///Hs.737896	chr5q13.2	70264058	70316613	-	GenBank	Consensus sequence
204861_s_at	0.00245567	2.27443	down	6.76242	6.67845	6.94239	5.30354	5.81913	5.70406	chr5:70264309-70316613 (-) // 88.15 // q13.2	4671	NAIP	NLR family, apoptosis inhibitory protein	0002376 // immune system process // inferred from electronic annotation///0006915 // apoptotic process // inferred from electronic annotation///0006954 // inflammatory response // inferred from electronic annotation///0007399 // nervous system development // traceable author statement///0008152 // metabolic process // inferred from electronic annotation///0010466 // negative regulation of peptida…	0005737 // cytoplasm // inferred from sequence or structural similarity///0016323 // basolateral plasma membrane // inferred from sequence or structural similarity///0070062 // extracellular vesicular exosome // inferred from direct assay	0000166 // nucleotide binding // inferred from electronic annotation///0004869 // cysteine-type endopeptidase inhibitor activity // inferred from electronic annotation///0005515 // protein binding // inferred from physical interaction///0005524 // ATP binding // inferred from mutant phenotype///0017111 // nucleoside-triphosphatase activity // inferred from electronic annotation///0030414 // pepti…	GO:0002376|GO:0006915|GO:0006954|GO:0007399|GO:0008152|GO:0010466|GO:0043066|GO:0043154|GO:0043524|GO:0045087|GO:0005737|GO:0016323|GO:0070062|GO:0000166|GO:0004869|GO:0005515|GO:0005524|GO:0017111|GO:0030414|GO:0043027|GO:0046872	NP_004527///NP_075043///XP_005248580///XP_005248581///XP_005276857///XP_005276858///XP_005276859///XP_006714689///XP_006714690///XP_006714691///XP_006714692///XP_006714693///XP_006725516///XP_006725517///XP_006725518///XP_006725519///XP_006725520///XP_006725521///XP_006725522///XP_006726281///XP_006726282///XP_006726283///XP_006726284///XP_006726285	NM_004536///NM_022892///XM_005248523///XM_005248524///XM_005276800///XM_005276801///XM_005276802///XM_006714626///XM_006714627///XM_006714628///XM_006714629///XM_006714630///XM_006725453///XM_006725454///XM_006725455///XM_006725456///XM_006725457///XM_006725458///XM_006725459///XM_006726218///XM_006726219///XM_006726220///XM_006726221///XM_006726222	Q13075///B4DHI2///B7ZLE8///E5RJA3///E7EQW0///H0YAX2	Hs.606815///Hs.652859///Hs.654500///Hs.658700///Hs.667693///Hs.710305///Hs.737896	chr5q13.2	70264309	70316613	-	GenBank	Exemplar sequence
205003_at	0.0181116	2.50853	down	5.35311	5.97978	6.39919	4.26685	4.78144	4.70327	chr7:111366167-111424316 (-) // 99.98 // q31.1	9732	DOCK4	dedicator of cytokinesis 4	0007165 // signal transduction // inferred from electronic annotation///0007264 // small GTPase mediated signal transduction // inferred from electronic annotation///0032855 // positive regulation of Rac GTPase activity // inferred from direct assay///0043547 // positive regulation of GTPase activity // inferred from electronic annotation///0060326 // cell chemotaxis // inferred from mutant pheno…	0005622 // intracellular // inferred from electronic annotation///0005737 // cytoplasm // inferred from electronic annotation///0005829 // cytosol // inferred from direct assay///0012505 // endomembrane system // inferred from electronic annotation///0016020 // membrane // inferred from direct assay///0032420 // stereocilium // inferred from sequence or structural similarity///0032421 // stereoci…	0005085 // guanyl-nucleotide exchange factor activity // inferred from electronic annotation///0005515 // protein binding // inferred from physical interaction///0017124 // SH3 domain binding // inferred from electronic annotation///0030165 // PDZ domain binding // inferred from physical interaction///0030675 // Rac GTPase activator activity // inferred from direct assay///0030971 // receptor tyr…	GO:0007165|GO:0007264|GO:0032855|GO:0043547|GO:0060326|GO:0005622|GO:0005737|GO:0005829|GO:0012505|GO:0016020|GO:0032420|GO:0032421|GO:0005085|GO:0005515|GO:0017124|GO:0030165|GO:0030675|GO:0030971|GO:0048365	NP_055520///XP_006716251///XP_006716252	NM_014705///XM_006716188///XM_006716189	Q8N1I0///B7Z2H5///B7Z2K9///C9J637///C9J7D9///C9JDB3///F5GXW1///F8WES4///H0Y599///H0Y7H7///Q149N2///Q149N5///Q149N6///Q75MU6	Hs.623477///Hs.654652	chr7q31.1	111366167	111424316	-	GenBank	Exemplar sequence
205092_x_at	0.00317998	3.68006	down	6.29631	6.32926	6.40458	3.99127	5.00603	4.39367	chr14:64971420-65000408 (+) // 99.95 // q23.3	22890	ZBTB1	zinc finger and BTB domain containing 1	0000122 // negative regulation of transcription from RNA polymerase II promoter // inferred from direct assay///0002376 // immune system process // inferred from electronic annotation///0002711 // positive regulation of T cell mediated immunity // inferred from sequence or structural similarity///0006351 // transcription, DNA-templated // inferred from electronic annotation///0006355 // regulatio…	0005634 // nucleus // inferred from direct assay///0005654 // nucleoplasm // inferred from direct assay///0016604 // nuclear body // inferred from direct assay	0003676 // nucleic acid binding // inferred from electronic annotation///0003677 // DNA binding // inferred from electronic annotation///0005515 // protein binding // inferred from electronic annotation///0042803 // protein homodimerization activity // inferred from direct assay///0046872 // metal ion binding // inferred from electronic annotation///0046982 // protein heterodimerization activity …	GO:0000122|GO:0002376|GO:0002711|GO:0006351|GO:0006355|GO:0030154|GO:0030183|GO:0032825|GO:0033077|GO:0042789|GO:0045087|GO:0045582|GO:0048538|GO:0051260|GO:2000176|GO:0005634|GO:0005654|GO:0016604|GO:0003676|GO:0003677|GO:0005515|GO:0042803|GO:0046872|GO:0046982	NP_001116801///NP_055765///XP_005267467///XP_005267468	NM_001123329///NM_014950///XM_005267410///XM_005267411	Q9Y2K1///G3V2I8///G3V3N0///G3V447///Q5UW39	Hs.605143///Hs.723486	chr14q23.3	64971420	65000408	+	GenBank	Exemplar sequence
205304_s_at	0.0121743	2.29279	down	6.20106	5.84378	6.09512	5.20495	4.98645	4.35724	chr12:21918454-21927680 (-) // 100.0 // p12.1	3764	KCNJ8	钾离子通道potassium inwardly-rectifying channel, subfamily J, member 8	0001822 // kidney development // inferred from electronic annotation///0006810 // transport // inferred from electronic annotation///0006811 // ion transport // inferred from electronic annotation///0006813 // potassium ion transport // traceable author statement///0007268 // synaptic transmission // traceable author statement///0007507 // heart development // inferred from electronic annotation/…	0005739 // mitochondrion // inferred from electronic annotation///0005886 // plasma membrane // traceable author statement///0008076 // voltage-gated potassium channel complex // traceable author statement///0008282 // ATP-sensitive potassium channel complex // inferred from electronic annotation///0016020 // membrane // inferred from electronic annotation///0016021 // integral component of membr…	0005242 // inward rectifier potassium channel activity // traceable author statement///0005244 // voltage-gated ion channel activity // inferred from electronic annotation///0005515 // protein binding // inferred from electronic annotation///0005524 // ATP binding // inferred from electronic annotation///0015272 // ATP-activated inward rectifier potassium channel activity // inferred from electro…	GO:0001822|GO:0006810|GO:0006811|GO:0006813|GO:0007268|GO:0007507|GO:0009268|GO:0010107|GO:0032496|GO:0034765|GO:0042311|GO:0043330|GO:0051607|GO:0071805|GO:0005739|GO:0005886|GO:0008076|GO:0008282|GO:0016020|GO:0016021|GO:0030016|GO:0042383|GO:0043231|GO:0005242|GO:0005244|GO:0005515|GO:0005524|GO:0015272|GO:0017098	NP_004973///XP_005253415	NM_004982///XM_005253358	Q15842///A8K706///F5GY12	Hs.102308///Hs.619408///Hs.741642	chr12p11.23	21918454	21927680	-	GenBank	Exemplar sequence
205413_at	0.00667075	2.10054	down	7.04391	7.30139	7.69746	6.12241	6.30283	6.40524	chr11:30431773-30602040 (-) // 97.84 // p14.1	744	MPPED2	metallophosphoesterase domain containing 2	0007399 // nervous system development // traceable author statement///0008152 // metabolic process // inferred from electronic annotation		0016787 // hydrolase activity // inferred from electronic annotation///0046872 // metal ion binding // inferred from electronic annotation	GO:0007399|GO:0008152|GO:0016787|GO:0046872	NP_001138871///NP_001575///XP_005253167///XP_005253168///XP_005253169///XP_005253170///XP_005253171///XP_006718367///XP_006718368	NM_001145399///NM_001584///XM_005253110///XM_005253111///XM_005253112///XM_005253113///XM_005253114///XM_006718304///XM_006718305	Q15777///E9PQW8///F2Z346	Hs.289795///Hs.597679///Hs.606378	chr11p13	30431773	30602040	-	GenBank	Exemplar sequence
205430_at	0.00148775	2.58626	down	5.91199	5.8362	5.86406	4.55319	4.77336	4.17312	chr6:55618442-55740388 (-) // 98.09 // p12.1	653	BMP5	bone morphogenetic protein 5	0001501 // skeletal system development // non-traceable author statement///0001503 // ossification // inferred from electronic annotation///0003323 // type B pancreatic cell development // inferred from direct assay///0007275 // multicellular organismal development // inferred from electronic annotation///0007389 // pattern specification process // inferred from electronic annotation///0008285 //…	0005576 // extracellular region // inferred from electronic annotation///0005615 // extracellular space // inferred from sequence or structural similarity///0031988 // membrane-bounded vesicle // inferred from sequence or structural similarity	0005125 // cytokine activity // inferred from electronic annotation///0005515 // protein binding // inferred from electronic annotation///0008083 // growth factor activity // inferred from electronic annotation///0070700 // BMP receptor binding // inferred from physical interaction	GO:0001501|GO:0001503|GO:0003323|GO:0007275|GO:0007389|GO:0008285|GO:0010719|GO:0010862|GO:0010894|GO:0030154|GO:0030539|GO:0032348|GO:0040007|GO:0043569|GO:0045944|GO:0050679|GO:0051216|GO:0071676|GO:1900006|GO:1902042|GO:2000065|GO:2000105|GO:0005576|GO:0005615|GO:0031988|GO:0005125|GO:0005515|GO:0008083|GO:0070700	NP_066551///XP_005249361	NM_021073///XM_005249304	P22003///M9VUD0///A8K694///B4E0Y4	Hs.296648///Hs.596689///Hs.656729	chr6p12.1	55618442	55740388	-	GenBank	Consensus sequence
205518_s_at	0.00153124	3.00238	down	6.47288	6.80347	7.01746	4.94235	5.19544	5.39769	chr6:25081542-25138032 (-) // 99.64 // p22.3	8418	CMAHP	cytidine monophospho-N-acetylneuraminic acid hydroxylase, pseudogene	0046381 // CMP-N-acetylneuraminate metabolic process // inferred from electronic annotation///0055114 // oxidation-reduction process // inferred from electronic annotation	0005737 // cytoplasm // traceable author statement	0016491 // oxidoreductase activity // inferred from electronic annotation///0016787 // hydrolase activity // inferred from electronic annotation///0030338 // CMP-N-acetylneuraminate monooxygenase activity // non-traceable author statement///0051537 // 2 iron, 2 sulfur cluster binding // inferred from electronic annotation	GO:0046381|GO:0055114|GO:0005737|GO:0016491|GO:0016787|GO:0030338|GO:0051537		NR_002174///NR_027626	Q9Y471///B7Z8E8///C1K3L2	Hs.484918	chr6p21.32	25081542	25138032	-	GenBank	Exemplar sequence
205749_at	0.000557	20.4124	up	7.74438	8.63484	7.80434	11.7662	12.8003	12.6711	chr15:75011889-75017877 (-) // 99.92 // q24.1	1543	CYP1A1	cytochrome P450, family 1, subfamily A, polypeptide 1	0001666 // response to hypoxia // inferred from electronic annotation///0001889 // liver development // inferred from electronic annotation///0006778 // porphyrin-containing compound metabolic process // inferred from electronic annotation///0006805 // xenobiotic metabolic process // traceable author statement///0006950 // response to stress // inferred from electronic annotation///0007568 // agi…	0005737 // cytoplasm // inferred from electronic annotation///0005739 // mitochondrion // inferred from electronic annotation///0005783 // endoplasmic reticulum // inferred from electronic annotation///0005789 // endoplasmic reticulum membrane // traceable author statement///0016020 // membrane // inferred from electronic annotation///0031090 // organelle membrane // inferred from electronic anno…	0003824 // catalytic activity // inferred from electronic annotation///0004497 // monooxygenase activity // inferred from electronic annotation///0005506 // iron ion binding // inferred from electronic annotation///0005515 // protein binding // inferred from electronic annotation///0008395 // steroid hydroxylase activity // inferred from electronic annotation///0009055 // electron carrier activit…	GO:0001666|GO:0001889|GO:0006778|GO:0006805|GO:0006950|GO:0007568|GO:0008283|GO:0009308|GO:0009404|GO:0009611|GO:0009615|GO:0009624|GO:0009635|GO:0009636|GO:0009792|GO:0009804|GO:0009812|GO:0010033|GO:0010041|GO:0014070|GO:0017143|GO:0017144|GO:0018894|GO:0019341|GO:0019369|GO:0019373|GO:0032094|GO:0032496|GO:0032502|GO:0033189|GO:0042359|GO:0042493|GO:0042904|GO:0043010|GO:0044255|GO:0044281|GO:…	NP_000490///XP_005254242	NM_000499///XM_005254185	P04798///A0N0X8///A4F3V8///A4F4K3///A4F4K4///E7EMT5///Q0VHD5///Q53G23///Q5J9B1	Hs.72912///Hs.739773	chr15q24.1	75011889	75017877	-	GenBank	Exemplar sequence
206070_s_at	0.0212094	3.89583	down	6.41343	7.13868	7.40048	4.13601	5.51305	5.41774	chr3:89156673-89531282 (+) // 98.74 // p11.1	2042	EPHA3	EPH receptor A3	0006468 // protein phosphorylation // inferred from electronic annotation///0007155 // cell adhesion // inferred from electronic annotation///0007169 // transmembrane receptor protein tyrosine kinase signaling pathway // inferred from electronic annotation///0010717 // regulation of epithelial to mesenchymal transition // inferred from sequence or structural similarity///0010976 // positive regul…	0005576 // extracellular region // inferred from electronic annotation///0005769 // early endosome // inferred from direct assay///0005886 // plasma membrane // inferred from electronic annotation///0005887 // integral component of plasma membrane // inferred from direct assay///0016020 // membrane // inferred from electronic annotation///0016021 // integral component of membrane // inferred from…	0000166 // nucleotide binding // inferred from electronic annotation///0004672 // protein kinase activity // inferred from electronic annotation///0004713 // protein tyrosine kinase activity // inferred from electronic annotation///0004714 // transmembrane receptor protein tyrosine kinase activity // inferred from electronic annotation///0005003 // ephrin receptor activity // inferred from electr…	GO:0006468|GO:0007155|GO:0007169|GO:0010717|GO:0010976|GO:0016310|GO:0016477|GO:0018108|GO:0032319|GO:0032956|GO:0048013|GO:0051893|GO:0070507|GO:0071300|GO:0097155|GO:0097156|GO:0005576|GO:0005769|GO:0005886|GO:0005887|GO:0016020|GO:0016021|GO:0000166|GO:0004672|GO:0004713|GO:0004714|GO:0005003|GO:0005004|GO:0005515|GO:0005524|GO:0016301|GO:0016740|GO:0016772	NP_005224///NP_872585///XP_005264772///XP_005264773	NM_005233///NM_182644///XM_005264715///XM_005264716	P29320///A8K5U6///C9JXA2///E2I6F6///Q6P4R6	Hs.123642	chr3p11.2	89156673	89531282	+	GenBank	Exemplar sequence
206108_s_at	0.000167	2.12799	down	9.6473	9.48145	9.68693	8.61384	8.46682	8.46654	chr20:42086567-42089974 (+) // 99.86 // q13.11///chr17:16519888-16521301 (-) // 96.81 // p11.2	6431	SRSF6	serine/arginine-rich splicing factor 6	0000380 // alternative mRNA splicing, via spliceosome // inferred from direct assay///0000381 // regulation of alternative mRNA splicing, via spliceosome // inferred from direct assay///0000381 // regulation of alternative mRNA splicing, via spliceosome // inferred from mutant phenotype///0000398 // mRNA splicing, via spliceosome // traceable author statement///0006366 // transcription from RNA p…	0005634 // nucleus // inferred from direct assay///0005654 // nucleoplasm // traceable author statement///0005730 // nucleolus // inferred from direct assay///0016607 // nuclear speck // inferred from direct assay	0000166 // nucleotide binding // inferred from electronic annotation///0003676 // nucleic acid binding // inferred from electronic annotation///0003723 // RNA binding // inferred from direct assay///0036002 // pre-mRNA binding // inferred from direct assay///0044822 // poly(A) RNA binding // inferred from direct assay	GO:0000380|GO:0000381|GO:0000381|GO:0000398|GO:0006366|GO:0006369|GO:0006376|GO:0006397|GO:0006406|GO:0008380|GO:0010467|GO:0010837|GO:0031124|GO:0045617|GO:0048025|GO:0060501|GO:0060548|GO:0061041|GO:0005634|GO:0005654|GO:0005730|GO:0016607|GO:0000166|GO:0003676|GO:0003723|GO:0036002|GO:0044822	NP_006266	NM_006275///NR_034009	Q13247///A8K588///B5BU15///Q59GY3	Hs.448856///Hs.725336///Hs.745082	chr20q12-q13.1	42086567	42089974	+	GenBank	Exemplar sequence
206280_at	0.0192457	2.26694	down	6.78227	7.24377	7.53187	5.56205	6.25283	6.20079	chr5:19473156-19839353 (-) // 97.22 // p14.3	1016	CDH18	钙粘蛋白cadherin 18, type 2	0007155 // cell adhesion // inferred from electronic annotation///0007156 // homophilic cell adhesion // inferred from electronic annotation///0034329 // cell junction assembly // traceable author statement///0034332 // adherens junction organization // traceable author statement///0045216 // cell-cell junction organization // traceable author statement	0005886 // plasma membrane // traceable author statement///0016020 // membrane // inferred from electronic annotation///0016021 // integral component of membrane // inferred from electronic annotation	0005509 // calcium ion binding // inferred from electronic annotation///0046872 // metal ion binding // inferred from electronic annotation	GO:0007155|GO:0007156|GO:0034329|GO:0034332|GO:0045216|GO:0005886|GO:0016020|GO:0016021|GO:0005509|GO:0046872	NP_001161139///NP_001278885///NP_001278886///NP_004925///XP_005248285///XP_006714498///XP_006714499///XP_006714500	NM_001167667///NM_001291956///NM_001291957///NM_004934///XM_005248228///XM_006714435///XM_006714436///XM_006714437	Q13634///D6RER2///D6RIH8///H0YAK3	Hs.317632///Hs.600289	chr5p14.3	19473156	19839353	-	GenBank	Exemplar sequence
206385_s_at	0.0336308	2.15296	down	9.7878	10.2229	10.3079	8.39015	9.3893	9.2201	chr10:61788159-62149488 (-) // 99.47 // q21.2	288	ANK3	ankyrin 3, node of Ranvier (ankyrin G)	0000281 // mitotic cytokinesis // inferred from mutant phenotype///0007009 // plasma membrane organization // inferred from mutant phenotype///0007016 // cytoskeletal anchoring at plasma membrane // traceable author statement///0007165 // signal transduction // inferred from electronic annotation///0007409 // axonogenesis // inferred from sequence or structural similarity///0007411 // axon guidan…	0005737 // cytoplasm // inferred from electronic annotation///0005764 // lysosome // inferred from electronic annotation///0005783 // endoplasmic reticulum // traceable author statement///0005794 // Golgi apparatus // inferred from electronic annotation///0005856 // cytoskeleton // inferred from electronic annotation///0005886 // plasma membrane // inferred from sequence or structural similarity/…	0005200 // structural constituent of cytoskeleton // inferred from mutant phenotype///0005515 // protein binding // inferred from physical interaction///0008092 // cytoskeletal protein binding // inferred from sequence or structural similarity///0030507 // spectrin binding // inferred from sequence or structural similarity///0030674 // protein binding, bridging // inferred from sequence or struct…	GO:0000281|GO:0007009|GO:0007016|GO:0007165|GO:0007409|GO:0007411|GO:0007528|GO:0010628|GO:0010650|GO:0010765|GO:0019228|GO:0034112|GO:0043001|GO:0043266|GO:0045184|GO:0045838|GO:0050808|GO:0071709|GO:0072659|GO:0072659|GO:0072660|GO:0072661|GO:0090314|GO:1900827|GO:2000651|GO:0005737|GO:0005764|GO:0005783|GO:0005794|GO:0005856|GO:0005886|GO:0005923|GO:0009925|GO:0009986|GO:0014704|GO:0014731|GO:…	NP_001140///NP_001191332///NP_001191333///NP_066267///XP_005269772///XP_005269773///XP_006717845///XP_006717846///XP_006717847///XP_006717848///XP_006717849///XP_006717850///XP_006717851///XP_006717852///XP_006717853///XP_006717854///XP_006717855///XP_006717856///XP_006717857///XP_006717858///XP_006717859///XP_006717860///XP_006717861///XP_006717862///XP_006717863///XP_006717864///XP_006717865///…	NM_001149///NM_001204403///NM_001204404///NM_020987///XM_005269715///XM_005269716///XM_006717782///XM_006717783///XM_006717784///XM_006717785///XM_006717786///XM_006717787///XM_006717788///XM_006717789///XM_006717790///XM_006717791///XM_006717792///XM_006717793///XM_006717794///XM_006717795///XM_006717796///XM_006717797///XM_006717798///XM_006717799///XM_006717800///XM_006717801///XM_006717802///…	Q12955///A8KA62///B1AQT0///B1AQT1///B3KW60///D6RBY7///D6RF31///D6RFK6///D6RHY3///H0Y3A4///H0Y8Z4///H0Y951///H0Y9E9///H0YA66///H0YAH5///Q6ZT73///Q8NAK2	Hs.499725///Hs.690023///Hs.722710///Hs.731403	chr10q21	61788159	62149488	-	GenBank	Exemplar sequence
206448_at	0.00203748	2.49836	up	4.83292	4.5178	4.74106	6.32643	5.93661	5.79168	chr10:64133950-64162207 (+) // 97.35 // q21.2	22891	ZNF365	zinc finger protein 365		0005737 // cytoplasm // inferred from electronic annotation///0005815 // microtubule organizing center // inferred from electronic annotation///0005856 // cytoskeleton // inferred from electronic annotation	0005515 // protein binding // inferred from physical interaction	GO:0005737|GO:0005815|GO:0005856|GO:0005515	NP_055766///NP_955522///NP_955523///NP_955524	NM_014951///NM_199450///NM_199451///NM_199452	Q70YC4///Q70YC5///C9J1G1///Q08ER3///Q495P1	Hs.22653	chr10q21.2	64133950	64162207	+	GenBank	Exemplar sequence
206504_at	0.0254897	3.74257	up	6.51967	7.60383	8.17289	8.85099	9.71739	9.44009	chr20:52769987-52790512 (-) // 97.94 // q13.2	1591	CYP24A1	cytochrome P450, family 24, subfamily A, polypeptide 1	0001649 // osteoblast differentiation // inferred from expression pattern///0006766 // vitamin metabolic process // traceable author statement///0006805 // xenobiotic metabolic process // traceable author statement///0008202 // steroid metabolic process // traceable author statement///0033280 // response to vitamin D // inferred from direct assay///0042359 // vitamin D metabolic process // tracea…	0005739 // mitochondrion // inferred from electronic annotation///0005743 // mitochondrial inner membrane // traceable author statement	0004497 // monooxygenase activity // inferred from electronic annotation///0005506 // iron ion binding // inferred from electronic annotation///0008403 // 25-hydroxycholecalciferol-24-hydroxylase activity // inferred from electronic annotation///0016491 // oxidoreductase activity // non-traceable author statement///0016705 // oxidoreductase activity, acting on paired donors, with incorporation or…	GO:0001649|GO:0006766|GO:0006805|GO:0008202|GO:0033280|GO:0042359|GO:0042369|GO:0044281|GO:0055114|GO:0070561|GO:0005739|GO:0005743|GO:0004497|GO:0005506|GO:0008403|GO:0016491|GO:0016705|GO:0020037|GO:0030342|GO:0046872	NP_000773///NP_001122387///XP_005260361	NM_000782///NM_001128915///XM_005260304	Q07973	Hs.89663	chr20q13	52769987	52790512	-	GenBank	Exemplar sequence
206631_at	0.000722	2.08796	down	5.87034	5.84159	6.10692	4.86668	4.7516	5.01429	chr14:52781112-52795312 (+) // 98.61 // q22.1	5732	PTGER2	prostaglandin E receptor 2 (subtype EP2), 53kDa	0007165 // signal transduction // inferred from electronic annotation///0007186 // G-protein coupled receptor signaling pathway // traceable author statement///0007189 // adenylate cyclase-activating G-protein coupled receptor signaling pathway // inferred from sequence or structural similarity///0032496 // response to lipopolysaccharide // inferred from electronic annotation///0042127 // regulat…	0005886 // plasma membrane // traceable author statement///0005887 // integral component of plasma membrane // traceable author statement///0016020 // membrane // inferred from electronic annotation///0016021 // integral component of membrane // inferred from electronic annotation	0004871 // signal transducer activity // inferred from electronic annotation///0004930 // G-protein coupled receptor activity // inferred from electronic annotation///0004957 // prostaglandin E receptor activity // inferred from electronic annotation	GO:0007165|GO:0007186|GO:0007189|GO:0032496|GO:0042127|GO:0071380|GO:0005886|GO:0005887|GO:0016020|GO:0016021|GO:0004871|GO:0004930|GO:0004957	NP_000947	NM_000956	P43116///G3V2Y6	Hs.2090	chr14q22	52781112	52795312	+	GenBank	Exemplar sequence
206852_at	0.00134619	2.96451	down	5.55093	5.96621	6.08865	4.0812	4.43576	4.38546	chr6:93951803-94129244 (-) // 99.45 // q16.1	2045	EPHA7	EPH receptor A7	0006468 // protein phosphorylation // inferred from electronic annotation///0006915 // apoptotic process // inferred from electronic annotation///0007169 // transmembrane receptor protein tyrosine kinase signaling pathway // inferred from electronic annotation///0007275 // multicellular organismal development // inferred from electronic annotation///0007399 // nervous system development // inferr…	0005886 // plasma membrane // inferred from electronic annotation///0005887 // integral component of plasma membrane // inferred from electronic annotation///0016020 // membrane // inferred from electronic annotation///0016021 // integral component of membrane // inferred from electronic annotation///0030425 // dendrite // inferred from electronic annotation///0031594 // neuromuscular junction //…	0000166 // nucleotide binding // inferred from electronic annotation///0004672 // protein kinase activity // inferred from electronic annotation///0004713 // protein tyrosine kinase activity // inferred from sequence or structural similarity///0004714 // transmembrane receptor protein tyrosine kinase activity // inferred from electronic annotation///0005003 // ephrin receptor activity // inferred…	GO:0006468|GO:0006915|GO:0007169|GO:0007275|GO:0007399|GO:0007420|GO:0016310|GO:0018108|GO:0018108|GO:0022407|GO:0031290|GO:0031952|GO:0043065|GO:0043281|GO:0043525|GO:0048013|GO:0048755|GO:0050730|GO:0050919|GO:0070372|GO:0005886|GO:0005887|GO:0016020|GO:0016021|GO:0030425|GO:0031594|GO:0043025|GO:0045211|GO:0000166|GO:0004672|GO:0004713|GO:0004714|GO:0005003|GO:0005004|GO:0005515|GO:0005524|GO:…	NP_001275558///NP_001275559///NP_004431///XP_005248726///XP_005248728///XP_006715432	NM_001288629///NM_001288630///NM_004440///XM_005248669///XM_005248671///XM_006715369	Q15375	Hs.606792///Hs.73962	chr6q16.1	93951803	94129244	-	GenBank	Exemplar sequence
206925_at	0.0167337	2.02789	down	8.26564	7.83852	7.92856	6.54896	7.16467	7.25916	chr5:100146948-100238871 (-) // 99.95 // q21.1	7903	ST8SIA4	ST8 alpha-N-acetyl-neuraminide alpha-2,8-sialyltransferase 4	0001574 // ganglioside biosynthetic process // inferred from direct assay///0006464 // cellular protein modification process // traceable author statement///0006486 // protein glycosylation // inferred from direct assay///0006491 // N-glycan processing // inferred from direct assay///0007399 // nervous system development // traceable author statement///0007411 // axon guidance // traceable author…	0000139 // Golgi membrane // traceable author statement///0005794 // Golgi apparatus // inferred from electronic annotation///0016020 // membrane // inferred from electronic annotation///0016021 // integral component of membrane // inferred from electronic annotation///0030173 // integral component of Golgi membrane // inferred from electronic annotation	0003828 // alpha-N-acetylneuraminate alpha-2,8-sialyltransferase activity // inferred from direct assay///0008373 // sialyltransferase activity // inferred from electronic annotation///0016740 // transferase activity // inferred from electronic annotation///0016757 // transferase activity, transferring glycosyl groups // inferred from electronic annotation///0033691 // sialic acid binding // infe…	GO:0001574|GO:0006464|GO:0006486|GO:0006491|GO:0007399|GO:0007411|GO:0009311|GO:0097503|GO:0097503|GO:0000139|GO:0005794|GO:0016020|GO:0016021|GO:0030173|GO:0003828|GO:0008373|GO:0016740|GO:0016757|GO:0033691	NP_005659///NP_778222///XP_005272135	NM_005668///NM_175052///XM_005272078	Q92187///E5RFK3	Hs.308628	chr5q21	100146948	100238871	-	GenBank	Exemplar sequence
207012_at	0.0229057	2.29897	down	6.79134	7.03775	7.50109	5.38579	6.17302	6.16842	chr8:89051483-89339548 (-) // 97.81 // q21.3	4325	MMP16	基质金属蛋白酶 matrix metallopeptidase 16 (membrane-inserted)	0006508 // proteolysis // inferred from electronic annotation///0022617 // extracellular matrix disassembly // traceable author statement///0030198 // extracellular matrix organization // traceable author statement///0030574 // collagen catabolic process // inferred from electronic annotation///0043085 // positive regulation of catalytic activity // traceable author statement	0005576 // extracellular region // inferred from electronic annotation///0005578 // proteinaceous extracellular matrix // inferred from electronic annotation///0005796 // Golgi lumen // traceable author statement///0005886 // plasma membrane // traceable author statement///0005887 // integral component of plasma membrane // traceable author statement///0009986 // cell surface // inferred from ele…	0004222 // metalloendopeptidase activity // inferred from electronic annotation///0005509 // calcium ion binding // inferred from electronic annotation///0008047 // enzyme activator activity // traceable author statement///0008233 // peptidase activity // inferred from electronic annotation///0008237 // metallopeptidase activity // inferred from electronic annotation///0008270 // zinc ion binding…	GO:0006508|GO:0022617|GO:0030198|GO:0030574|GO:0043085|GO:0005576|GO:0005578|GO:0005796|GO:0005886|GO:0005887|GO:0009986|GO:0016020|GO:0016021|GO:0031012|GO:0004222|GO:0005509|GO:0008047|GO:0008233|GO:0008237|GO:0008270|GO:0016787|GO:0046872	NP_005932	NM_005941///NM_022564///NM_032297	P51512///E5RJA7	Hs.492187///Hs.546267///Hs.609605///Hs.644848///Hs.712389	chr8q21.3	89051483	89339548	-	GenBank	Consensus sequence
207029_at	0.00227411	2.03847	down	8.00831	7.52222	7.65851	6.66951	6.67115	6.76592	chr12:88890596-88974238 (-) // 99.79 // q21.32	4254	KITLG	KIT ligand	0001755 // neural crest cell migration // inferred from electronic annotation///0002763 // positive regulation of myeloid leukocyte differentiation // inferred from electronic annotation///0007155 // cell adhesion // inferred from electronic annotation///0007165 // signal transduction // traceable author statement///0007173 // epidermal growth factor receptor signaling pathway // traceable author…	0005576 // extracellular region // traceable author statement///0005615 // extracellular space // inferred from electronic annotation///0005737 // cytoplasm // inferred from electronic annotation///0005856 // cytoskeleton // inferred from electronic annotation///0005886 // plasma membrane // non-traceable author statement///0005886 // plasma membrane // traceable author statement///0016020 // mem…	0005125 // cytokine activity // inferred from electronic annotation///0005173 // stem cell factor receptor binding // inferred from electronic annotation///0005515 // protein binding // inferred from physical interaction///0008083 // growth factor activity // inferred from electronic annotation	GO:0001755|GO:0002763|GO:0007155|GO:0007165|GO:0007173|GO:0008283|GO:0008284|GO:0008543|GO:0008584|GO:0030097|GO:0033026|GO:0035162|GO:0035234|GO:0038095|GO:0043066|GO:0043406|GO:0045087|GO:0045636|GO:0045740|GO:0046579|GO:0048011|GO:0048015|GO:0050731|GO:0070668|GO:0097192|GO:0005576|GO:0005615|GO:0005737|GO:0005856|GO:0005886|GO:0005886|GO:0016020|GO:0016021|GO:0005125|GO:0005173|GO:0005515|GO:…	NP_000890///NP_003985	NM_000899///NM_003994	P21583///Q16494///S4R384///S4R442	Hs.1048	chr12q22	88890596	88974238	-	GenBank	Exemplar sequence
207142_at	0.00127916	2.19318	down	7.97831	7.93622	8.04216	6.61201	7.08622	6.85939	chr2:155555092-155712970 (+) // 96.23 // q24.1	3760	KCNJ3	钾离子通道 potassium inwardly-rectifying channel, subfamily J, member 3	0006810 // transport // inferred from electronic annotation///0006811 // ion transport // inferred from electronic annotation///0006813 // potassium ion transport // traceable author statement///0007268 // synaptic transmission // traceable author statement///0034765 // regulation of ion transmembrane transport // inferred from electronic annotation///0051602 // response to electrical stimulus //…	0005886 // plasma membrane // traceable author statement///0008076 // voltage-gated potassium channel complex // traceable author statement///0009897 // external side of plasma membrane // inferred from electronic annotation///0009986 // cell surface // inferred from electronic annotation///0016020 // membrane // inferred from electronic annotation///0016021 // integral component of membrane // i…	0005242 // inward rectifier potassium channel activity // inferred from direct assay///0005244 // voltage-gated ion channel activity // inferred from electronic annotation///0005515 // protein binding // inferred from physical interaction///0015467 // G-protein activated inward rectifier potassium channel activity // inferred from electronic annotation	GO:0006810|GO:0006811|GO:0006813|GO:0007268|GO:0034765|GO:0051602|GO:0071805|GO:0071805|GO:0071805|GO:0005886|GO:0008076|GO:0009897|GO:0009986|GO:0016020|GO:0016021|GO:0030315|GO:0005242|GO:0005244|GO:0005515|GO:0015467	NP_001247437///NP_001247438///NP_001247439///NP_002230	NM_001260508///NM_001260509///NM_001260510///NM_002239	P48549///B4DF44///D2X9V0///D2XBF0///Q53R59	Hs.591606///Hs.629939	chr2q24.1	155555092	155712970	+	GenBank	Exemplar sequence
207392_x_at	0.0207583	2.07423	down	7.8025	7.07463	7.10932	6.33565	6.513	5.98008	chr4:69512356-69536346 (-) // 91.72 // q13.2	7366	UGT2B15	UDP glucuronosyltransferase 2 family, polypeptide B15	0006805 // xenobiotic metabolic process // traceable author statement///0008152 // metabolic process // inferred from electronic annotation///0008202 // steroid metabolic process // traceable author statement///0052695 // cellular glucuronidation // inferred from direct assay	0005783 // endoplasmic reticulum // inferred from electronic annotation///0005789 // endoplasmic reticulum membrane // inferred from electronic annotation///0016020 // membrane // inferred from electronic annotation///0016021 // integral component of membrane // inferred from electronic annotation///0031090 // organelle membrane // inferred from electronic annotation///0043231 // intracellular me…	0001972 // retinoic acid binding // inferred from direct assay///0015020 // glucuronosyltransferase activity // inferred from direct assay///0016740 // transferase activity // inferred from electronic annotation///0016757 // transferase activity, transferring glycosyl groups // inferred from electronic annotation///0016758 // transferase activity, transferring hexosyl groups // inferred from elec…	GO:0006805|GO:0008152|GO:0008202|GO:0052695|GO:0005783|GO:0005789|GO:0016020|GO:0016021|GO:0031090|GO:0043231|GO:0001972|GO:0015020|GO:0016740|GO:0016757|GO:0016758	NP_001067	NM_001076	P54855	Hs.150207	chr4q13	69512356	69536346	-	GenBank	Exemplar sequence
207430_s_at	0.0339434	2.05822	down	7.86239	7.1254	7.38751	6.90759	6.23706	6.10647	chr10:51549552-51562590 (+) // 80.21 // q11.23	4477	MSMB	microseminoprotein, beta-		0005576 // extracellular region // inferred from electronic annotation///0005615 // extracellular space // traceable author statement///0005634 // nucleus // traceable author statement		GO:0005576|GO:0005615|GO:0005634	NP_002434///NP_619540	NM_002443///NM_138634	P08118///B2R597	Hs.255462	chr10q11.2	51549552	51562590	+	GenBank	Exemplar sequence
207528_s_at	0.00297711	3.26386	up	6.5124	6.26295	6.99628	7.99307	8.4913	8.407	chr4:139093008-139163458 (-) // 98.93 // q28.3	23657	SLC7A11	solute carrier family 7 (anionic amino acid transporter light chain, xc- system), member 11	0003333 // amino acid transmembrane transport // inferred from electronic annotation///0006810 // transport // inferred from electronic annotation///0006811 // ion transport // traceable author statement///0006865 // amino acid transport // traceable author statement///0006979 // response to oxidative stress // inferred from electronic annotation///0007420 // brain development // inferred from el…	0005791 // rough endoplasmic reticulum // inferred from electronic annotation///0005856 // cytoskeleton // inferred from electronic annotation///0005886 // plasma membrane // traceable author statement///0016020 // membrane // inferred from electronic annotation///0016021 // integral component of membrane // inferred from electronic annotation///0043231 // intracellular membrane-bounded organelle…	0005515 // protein binding // inferred from physical interaction///0015171 // amino acid transmembrane transporter activity // inferred from electronic annotation///0015327 // cystine:glutamate antiporter activity // traceable author statement	GO:0003333|GO:0006810|GO:0006811|GO:0006865|GO:0006979|GO:0007420|GO:0007596|GO:0009636|GO:0015813|GO:0035094|GO:0050900|GO:0055085|GO:0070306|GO:0070527|GO:0005791|GO:0005856|GO:0005886|GO:0016020|GO:0016021|GO:0043231|GO:0005515|GO:0015171|GO:0015327	NP_055146///XP_005262932	NM_014331///XM_005262875	Q9UPY5///H0Y9F9///Q9BYH2///Q9P1X0///Q4W5A5	Hs.390594///Hs.706054	chr4q28-q32	139093008	139163458	-	GenBank	Exemplar sequence
207664_at	0.00379512	2.52988	down	5.54972	5.8499	5.90204	4.13202	4.78988	4.36255	chr8:39601256-39695775 (-) // 99.25 // p11.22	2515	ADAM2	ADAM metallopeptidase domain 2	0006508 // proteolysis // inferred from electronic annotation///0007155 // cell adhesion // inferred from electronic annotation///0007229 // integrin-mediated signaling pathway // inferred from electronic annotation///0007338 // single fertilization // traceable author statement///0007339 // binding of sperm to zona pellucida // traceable author statement///0007342 // fusion of sperm to egg plasm…	0005576 // extracellular region // inferred from electronic annotation///0005886 // plasma membrane // traceable author statement///0005887 // integral component of plasma membrane // traceable author statement///0009986 // cell surface // inferred from electronic annotation///0016020 // membrane // inferred from electronic annotation///0016021 // integral component of membrane // inferred from e…	0004222 // metalloendopeptidase activity // inferred from electronic annotation///0005178 // integrin binding // traceable author statement///0005515 // protein binding // inferred from electronic annotation///0008237 // metallopeptidase activity // traceable author statement///0008270 // zinc ion binding // inferred from electronic annotation	GO:0006508|GO:0007155|GO:0007229|GO:0007338|GO:0007339|GO:0007342|GO:0008542|GO:0030534|GO:0032504|GO:0005576|GO:0005886|GO:0005887|GO:0009986|GO:0016020|GO:0016021|GO:0004222|GO:0005178|GO:0005515|GO:0008237|GO:0008270	NP_001265042///NP_001265043///NP_001455///XP_005273525///XP_006725182	NM_001278113///NM_001278114///NM_001464///XM_005273468///XM_006725119	Q99965///B4DWY7///Q6P2G0	Hs.177959	chr8p11.2	39601256	39695775	-	GenBank	Exemplar sequence
207761_s_at	0.00499952	2.69959	down	7.75521	8.43997	8.31632	6.45248	6.83221	6.92859	chr12:51318801-51326288 (+) // 89.79 // q13.12	25840	METTL7A	methyltransferase like 7A	0008152 // metabolic process // inferred from electronic annotation///0009312 // oligosaccharide biosynthetic process // inferred from electronic annotation///0009877 // nodulation // inferred from electronic annotation///0032259 // methylation // inferred from electronic annotation	0005783 // endoplasmic reticulum // inferred from electronic annotation///0005811 // lipid particle // inferred from electronic annotation///0016020 // membrane // inferred from electronic annotation///0070062 // extracellular vesicular exosome // inferred from direct assay	0008168 // methyltransferase activity // inferred from electronic annotation///0008757 // S-adenosylmethionine-dependent methyltransferase activity // inferred from electronic annotation///0016740 // transferase activity // inferred from electronic annotation	GO:0008152|GO:0009312|GO:0009877|GO:0032259|GO:0005783|GO:0005811|GO:0016020|GO:0070062|GO:0008168|GO:0008757|GO:0016740	NP_054752///XP_006719395	NM_014033///XM_006719332	Q9H8H3///B4DDW1///F8VQX6///H0YI09	Hs.744021///Hs.745354	chr12q13.12	51318801	51326288	+	GenBank	Exemplar sequence
208305_at	0.0159462	2.25072	down	7.96473	7.09755	7.32455	6.55017	6.21582	6.10968	chr11:100909809-100999975 (-) // 99.04 // q22.1	5241	PGR	progesterone receptor	0001542 // ovulation from ovarian follicle // inferred from electronic annotation///0002070 // epithelial cell maturation // inferred from electronic annotation///0006351 // transcription, DNA-templated // inferred from electronic annotation///0006355 // regulation of transcription, DNA-templated // inferred from electronic annotation///0006367 // transcription initiation from RNA polymerase II p…	0005634 // nucleus // inferred from electronic annotation///0005634 // nucleus // inferred from direct assay///0005654 // nucleoplasm // traceable author statement///0005737 // cytoplasm // inferred from electronic annotation///0005739 // mitochondrion // inferred from electronic annotation///0005741 // mitochondrial outer membrane // inferred from electronic annotation///0016020 // membrane // i…	0000978 // RNA polymerase II core promoter proximal region sequence-specific DNA binding // inferred from direct assay///0001077 // RNA polymerase II core promoter proximal region sequence-specific DNA binding transcription factor activity involved in positive regulation of transcription // inferred from direct assay///0003677 // DNA binding // traceable author statement///0003700 // sequence-spe…	GO:0001542|GO:0002070|GO:0006351|GO:0006355|GO:0006367|GO:0007165|GO:0007267|GO:0010467|GO:0010629|GO:0030879|GO:0043401|GO:0045944|GO:0050678|GO:0050847|GO:0060748|GO:0005634|GO:0005634|GO:0005654|GO:0005737|GO:0005739|GO:0005741|GO:0016020|GO:0043231|GO:0000978|GO:0001077|GO:0003677|GO:0003700|GO:0003707|GO:0004879|GO:0005102|GO:0005496|GO:0005515|GO:0008270|GO:0008289|GO:0019899|GO:0043565|GO:…	NP_000917///NP_001189403///NP_001258090///NP_001258091///XP_006718921	NM_000926///NM_001202474///NM_001271161///NM_001271162///NR_073141///NR_073142///NR_073143///XM_006718858	P06401///Q6TZ07///Q6TZ08///Q8NG42///Q8NG44///Q8NG45	Hs.32405///Hs.742403	chr11q22-q23	100909809	100999975	-	GenBank	Exemplar sequence
208536_s_at	0.021644	2.43436	up	6.5942	6.59605	7.03002	8.66015	7.75766	7.6531	chr2:111881322-111921808 (+) // 99.76 // q13	10018	BCL2L11	BCL2-like 11 (apoptosis facilitator)	0001701 // in utero embryonic development // inferred from electronic annotation///0001776 // leukocyte homeostasis // inferred from electronic annotation///0001782 // B cell homeostasis // inferred from electronic annotation///0001783 // B cell apoptotic process // inferred from electronic annotation///0001822 // kidney development // inferred from electronic annotation///0002260 // lymphocyte h…	0005737 // cytoplasm // inferred from electronic annotation///0005739 // mitochondrion // inferred from electronic annotation///0005741 // mitochondrial outer membrane // traceable author statement///0005829 // cytosol // inferred from direct assay///0005829 // cytosol // traceable author statement///0005874 // microtubule // inferred from direct assay///0012505 // endomembrane system // inferred…	0005515 // protein binding // inferred from physical interaction///0008017 // microtubule binding // inferred from direct assay///0008017 // microtubule binding // inferred from electronic annotation///0046982 // protein heterodimerization activity // inferred from electronic annotation	GO:0001701|GO:0001776|GO:0001782|GO:0001783|GO:0001822|GO:0002260|GO:0002262|GO:0006915|GO:0006919|GO:0007160|GO:0007283|GO:0007420|GO:0008584|GO:0008630|GO:0009791|GO:0010942|GO:0030879|GO:0032464|GO:0034976|GO:0035148|GO:0042475|GO:0042981|GO:0043029|GO:0043065|GO:0043065|GO:0043280|GO:0043525|GO:0043583|GO:0045787|GO:0046620|GO:0048011|GO:0048066|GO:0048070|GO:0048536|GO:0048538|GO:0048563|GO:…	NP_001191035///NP_001191036///NP_001191037///NP_001191038///NP_001191039///NP_001191040///NP_001191041///NP_001191042///NP_006529///NP_619527///NP_619528///NP_619529///NP_619530///NP_619531///NP_619532///NP_619533///NP_996885///NP_996886///XP_005263607///XP_005263608///XP_005263609///XP_005263610///XP_005263611///XP_005263612///XP_005263613///XP_005263614///XP_005263616///XP_005263617///XP_005263…	NM_001204106///NM_001204107///NM_001204108///NM_001204109///NM_001204110///NM_001204111///NM_001204112///NM_001204113///NM_006538///NM_138621///NM_138622///NM_138623///NM_138624///NM_138625///NM_138626///NM_138627///NM_207002///NM_207003///XM_005263550///XM_005263551///XM_005263552///XM_005263553///XM_005263554///XM_005263555///XM_005263556///XM_005263557///XM_005263559///XM_005263560///XM_005263…	O43521///E9PAM9///C9J417	Hs.469658	chr2q13	111881322	111921808	+	GenBank	Exemplar sequence
209015_s_at	0.00604838	2.02176	down	9.61817	10.0115	10.0888	8.67082	9.09972	8.90108	chr7:157129709-157210132 (+) // 97.08 // q36.3	10049	DNAJB6	DnaJ (Hsp40) homolog, subfamily B, member 6	0006457 // protein folding // inferred from direct assay///0006986 // response to unfolded protein // non-traceable author statement///0030036 // actin cytoskeleton organization // inferred from electronic annotation///0030198 // extracellular matrix organization // inferred from electronic annotation///0032781 // positive regulation of ATPase activity // inferred from direct assay///0034504 // p…	0005634 // nucleus // inferred from direct assay///0005730 // nucleolus // inferred from direct assay///0005737 // cytoplasm // inferred from direct assay///0005829 // cytosol // inferred from direct assay///0016020 // membrane // inferred from direct assay///0030018 // Z disc // inferred from direct assay///0048471 // perinuclear region of cytoplasm // inferred from direct assay	0001671 // ATPase activator activity // inferred from direct assay///0003677 // DNA binding // inferred from electronic annotation///0005515 // protein binding // inferred from physical interaction///0031072 // heat shock protein binding // inferred from direct assay///0051082 // unfolded protein binding // inferred from direct assay///0051087 // chaperone binding // inferred from direct assay///…	GO:0006457|GO:0006986|GO:0030036|GO:0030198|GO:0032781|GO:0034504|GO:0043154|GO:0045109|GO:0045892|GO:0060710|GO:0060715|GO:0060717|GO:0090084|GO:0005634|GO:0005730|GO:0005737|GO:0005829|GO:0016020|GO:0030018|GO:0048471|GO:0001671|GO:0003677|GO:0005515|GO:0031072|GO:0051082|GO:0051087|GO:0051087	NP_005485///NP_490647///XP_005249572///XP_005249573///XP_006715886	NM_005494///NM_058246///XM_005249515///XM_005249516///XM_006715823	O75190///A7UJ17///B4DMJ9///B4DNN5///B4DVN1///C9J2C4///C9J2P2///C9JB42///C9JDR7///C9JDX6///C9JN01///E9PH18///F8WCZ4///Q49A72///Q75MP3	Hs.490745///Hs.603511///Hs.682437///Hs.730749///Hs.735775///Hs.736858///Hs.744136	chr7q36.3	157129709	157210132	+	GenBank	Exemplar sequence
209048_s_at	0.00318932	2.06939	down	9.99891	10.2123	10.2593	8.82439	9.3041	9.19443	chr20:45837858-45984401 (-) // 97.6 // q13.12	23613	ZMYND8	zinc finger, MYND-type containing 8	0000122 // negative regulation of transcription from RNA polymerase II promoter // inferred from sequence or structural similarity///0016310 // phosphorylation // inferred from electronic annotation	0005634 // nucleus // inferred from sequence or structural similarity	0001106 // RNA polymerase II transcription corepressor activity // inferred from sequence or structural similarity///0005515 // protein binding // inferred from physical interaction///0008270 // zinc ion binding // inferred from electronic annotation///0016301 // kinase activity // inferred from electronic annotation///0046872 // metal ion binding // inferred from electronic annotation///0070491 …	GO:0000122|GO:0016310|GO:0005634|GO:0001106|GO:0005515|GO:0008270|GO:0016301|GO:0046872|GO:0070491	NP_001268698///NP_001268700///NP_001268701///NP_001268702///NP_001268703///NP_001268704///NP_001268705///NP_001268706///NP_001268707///NP_001268708///NP_001268709///NP_001268710///NP_001268711///NP_001268712///NP_001268713///NP_036540///NP_898868///NP_898869///XP_005260413///XP_005260415///XP_005260417///XP_005260418///XP_005260419///XP_005260421///XP_005260422///XP_005260423///XP_005260426///XP_…	NM_001281769///NM_001281771///NM_001281772///NM_001281773///NM_001281774///NM_001281775///NM_001281776///NM_001281777///NM_001281778///NM_001281779///NM_001281780///NM_001281781///NM_001281782///NM_001281783///NM_001281784///NM_012408///NM_183047///NM_183048///XM_005260356///XM_005260358///XM_005260360///XM_005260361///XM_005260362///XM_005260364///XM_005260365///XM_005260366///XM_005260369///XM_…	Q9ULU4///A6H8Y8///H7C4X9///Q2HXV5///Q569J9///Q5JV90///Q5TH07///Q5TH08///Q5TH12///Q9UKN6	Hs.446240///Hs.620751	chr20q13.12	45837858	45984401	-	GenBank	Consensus sequence
209049_s_at	0.00709331	2.21644	down	10.3876	10.5889	10.6591	8.98143	9.66846	9.54106	chr20:45838112-45839097 (-) // 94.31 // q13.12	23613	ZMYND8	zinc finger, MYND-type containing 8	0000122 // negative regulation of transcription from RNA polymerase II promoter // inferred from sequence or structural similarity///0016310 // phosphorylation // inferred from electronic annotation	0005634 // nucleus // inferred from sequence or structural similarity	0001106 // RNA polymerase II transcription corepressor activity // inferred from sequence or structural similarity///0005515 // protein binding // inferred from physical interaction///0008270 // zinc ion binding // inferred from electronic annotation///0016301 // kinase activity // inferred from electronic annotation///0046872 // metal ion binding // inferred from electronic annotation///0070491 …	GO:0000122|GO:0016310|GO:0005634|GO:0001106|GO:0005515|GO:0008270|GO:0016301|GO:0046872|GO:0070491	NP_001268698///NP_001268700///NP_001268701///NP_001268702///NP_001268703///NP_001268704///NP_001268705///NP_001268706///NP_001268707///NP_001268708///NP_001268709///NP_001268710///NP_001268711///NP_001268712///NP_001268713///NP_036540///NP_898868///NP_898869///XP_005260413///XP_005260415///XP_005260417///XP_005260418///XP_005260419///XP_005260421///XP_005260422///XP_005260423///XP_005260426///XP_…	NM_001281769///NM_001281771///NM_001281772///NM_001281773///NM_001281774///NM_001281775///NM_001281776///NM_001281777///NM_001281778///NM_001281779///NM_001281780///NM_001281781///NM_001281782///NM_001281783///NM_001281784///NM_012408///NM_183047///NM_183048///XM_005260356///XM_005260358///XM_005260360///XM_005260361///XM_005260362///XM_005260364///XM_005260365///XM_005260366///XM_005260369///XM_…	Q9ULU4///A6H8Y8///H7C4X9///Q2HXV5///Q569J9///Q5JV90///Q5TH07///Q5TH08///Q5TH12///Q9UKN6	Hs.446240///Hs.620751	chr20q13.12	45838112	45839097	-	GenBank	Exemplar sequence
209201_x_at	0.000294	2.00866	down	8.71473	8.57405	8.57863	7.7068	7.66701	7.47489	chr2:136872298-136875655 (-) // 99.92 // q22.1	7852	CXCR4	chemokine (C-X-C motif) receptor 4	0000187 // activation of MAPK activity // traceable author statement///0001569 // patterning of blood vessels // inferred from electronic annotation///0001666 // response to hypoxia // inferred from expression pattern///0001667 // ameboidal cell migration // inferred from electronic annotation///0001764 // neuron migration // inferred from electronic annotation///0002407 // dendritic cell chemota…	0005737 // cytoplasm // traceable author statement///0005764 // lysosome // inferred from direct assay///0005768 // endosome // inferred from electronic annotation///0005769 // early endosome // inferred from direct assay///0005770 // late endosome // inferred from direct assay///0005886 // plasma membrane // inferred from direct assay///0005886 // plasma membrane // traceable author statement///…	0001618 // virus receptor activity // inferred from electronic annotation///0003779 // actin binding // inferred from direct assay///0004871 // signal transducer activity // inferred from electronic annotation///0004930 // G-protein coupled receptor activity // traceable author statement///0004950 // chemokine receptor activity // inferred from electronic annotation///0005515 // protein binding /…	GO:0000187|GO:0001569|GO:0001666|GO:0001667|GO:0001764|GO:0002407|GO:0006915|GO:0006935|GO:0006954|GO:0007165|GO:0007186|GO:0007204|GO:0007281|GO:0007420|GO:0008045|GO:0008354|GO:0009615|GO:0016032|GO:0019048|GO:0019722|GO:0030260|GO:0030334|GO:0042098|GO:0042119|GO:0043217|GO:0048699|GO:0048714|GO:0050920|GO:0061351|GO:0070098|GO:0070098|GO:0071345|GO:0005737|GO:0005764|GO:0005768|GO:0005769|GO:…	NP_001008540///NP_003458	NM_001008540///NM_003467	P61073///Q5MIL4	Hs.593413	chr2q21	136872298	136875655	-	GenBank	Exemplar sequence
209271_at	0.0166074	2.37938	down	10.7595	10.9314	10.9006	8.9967	9.99186	9.85117	chr17:65821842-65979268 (+) // 95.39 // q24.2	2186	BPTF	bromodomain PHD finger transcription factor	0000122 // negative regulation of transcription from RNA polymerase II promoter // inferred from direct assay///0001892 // embryonic placenta development // inferred from electronic annotation///0006200 // ATP catabolic process // inferred from direct assay///0006338 // chromatin remodeling // inferred from direct assay///0006351 // transcription, DNA-templated // inferred from mutant phenotype//…	0005634 // nucleus // inferred from direct assay///0005730 // nucleolus // inferred from direct assay///0005737 // cytoplasm // inferred from direct assay///0015630 // microtubule cytoskeleton // inferred from direct assay///0016589 // NURF complex // inferred from direct assay	0003779 // actin binding // inferred from electronic annotation///0005515 // protein binding // inferred from physical interaction///0008094 // DNA-dependent ATPase activity // inferred from direct assay///0008134 // transcription factor binding // inferred from direct assay///0008270 // zinc ion binding // inferred from electronic annotation///0043565 // sequence-specific DNA binding // inferred…	GO:0000122|GO:0001892|GO:0006200|GO:0006338|GO:0006351|GO:0006355|GO:0007010|GO:0007420|GO:0007492|GO:0009952|GO:0016568|GO:0045893|GO:0005634|GO:0005730|GO:0005737|GO:0015630|GO:0016589|GO:0003779|GO:0005515|GO:0008094|GO:0008134|GO:0008270|GO:0043565|GO:0043565|GO:0046872	NP_004450///NP_872579///XP_005257207///XP_005257208///XP_005257209///XP_005257210///XP_005257211///XP_005257212///XP_005257213///XP_005257214///XP_005257215///XP_005257216///XP_005257217///XP_005257218///XP_005257219///XP_006721833///XP_006721834	NM_004459///NM_182641///XM_005257150///XM_005257151///XM_005257152///XM_005257153///XM_005257154///XM_005257155///XM_005257156///XM_005257157///XM_005257158///XM_005257159///XM_005257160///XM_005257161///XM_005257162///XM_006721770///XM_006721771	Q12830///B4DDK2///B4DJV8///B4DM40///E7ETD6///E9PE19///F5GXF5///F5H176///J3KSK9///J3KSY0///J3QLW4///J3QQK4///J3QQQ8///Q86TN2///Q9H5E0	Hs.444200///Hs.671696///Hs.739081	chr17q24.3	65821842	65979268	+	GenBank	Exemplar sequence
209383_at	0.00704769	3.9759	up	8.0967	8.0882	8.10468	10.8574	9.57867	9.82734	chr12:57910376-57914294 (-) // 93.06 // q13.3	1649	DDIT3	DNA-damage-inducible transcript 3	0000398 // mRNA splicing, via spliceosome // traceable author statement///0001955 // blood vessel maturation // inferred from electronic annotation///0006351 // transcription, DNA-templated // inferred from electronic annotation///0006355 // regulation of transcription, DNA-templated // inferred from mutant phenotype///0006915 // apoptotic process // inferred from electronic annotation///0006950 …	0005634 // nucleus // inferred from direct assay///0005654 // nucleoplasm // traceable author statement///0005730 // nucleolus // inferred from direct assay///0005737 // cytoplasm // inferred from electronic annotation///0005770 // late endosome // inferred from electronic annotation	0000166 // nucleotide binding // inferred from electronic annotation///0003676 // nucleic acid binding // inferred from electronic annotation///0003677 // DNA binding // inferred from direct assay///0003700 // sequence-specific DNA binding transcription factor activity // inferred from electronic annotation///0003714 // transcription corepressor activity // traceable author statement///0003723 //…	GO:0000398|GO:0001955|GO:0006351|GO:0006355|GO:0006915|GO:0006950|GO:0006974|GO:0006983|GO:0006986|GO:0006987|GO:0007049|GO:0007050|GO:0008219|GO:0008380|GO:0010467|GO:0016055|GO:0030968|GO:0032757|GO:0034976|GO:0042594|GO:0042789|GO:0042981|GO:0043161|GO:0043433|GO:0043525|GO:0043620|GO:0044267|GO:0044324|GO:0045454|GO:0045662|GO:0045892|GO:0045893|GO:0045944|GO:0051209|GO:0070059|GO:0070059|GO:…	NP_001181982///NP_001181983///NP_001181984///NP_001181985///NP_001181986///NP_004074	NM_001195053///NM_001195054///NM_001195055///NM_001195056///NM_001195057///NM_004083	P35638///F8W133///Q53YD1///P35637	Hs.505777	chr12q13.1-q13.2	57910376	57914294	-	GenBank	Exemplar sequence
209921_at	0.00254212	5.56499	up	7.74209	8.48937	8.71826	10.3548	11.0549	10.9692	chr4:139085249-139163358 (-) // 99.05 // q28.3	23657	SLC7A11	solute carrier family 7 (anionic amino acid transporter light chain, xc- system), member 11	0003333 // amino acid transmembrane transport // inferred from electronic annotation///0006810 // transport // inferred from electronic annotation///0006811 // ion transport // traceable author statement///0006865 // amino acid transport // traceable author statement///0006979 // response to oxidative stress // inferred from electronic annotation///0007420 // brain development // inferred from el…	0005791 // rough endoplasmic reticulum // inferred from electronic annotation///0005856 // cytoskeleton // inferred from electronic annotation///0005886 // plasma membrane // traceable author statement///0016020 // membrane // inferred from electronic annotation///0016021 // integral component of membrane // inferred from electronic annotation///0043231 // intracellular membrane-bounded organelle…	0005515 // protein binding // inferred from physical interaction///0015171 // amino acid transmembrane transporter activity // inferred from electronic annotation///0015327 // cystine:glutamate antiporter activity // traceable author statement	GO:0003333|GO:0006810|GO:0006811|GO:0006865|GO:0006979|GO:0007420|GO:0007596|GO:0009636|GO:0015813|GO:0035094|GO:0050900|GO:0055085|GO:0070306|GO:0070527|GO:0005791|GO:0005856|GO:0005886|GO:0016020|GO:0016021|GO:0043231|GO:0005515|GO:0015171|GO:0015327	NP_055146///XP_005262932	NM_014331///XM_005262875	Q9UPY5///H0Y9F9///Q9BYH2///Q9P1X0///Q4W5A5	Hs.390594///Hs.706054	chr4q28-q32	139085249	139163358	-	GenBank	Exemplar sequence
209987_s_at	0.0039749	2.60528	down	8.35263	7.60923	7.95386	6.76056	6.47407	6.53676	chr12:103351468-103353203 (+) // 90.98 // q23.2	429	ASCL1	achaete-scute family bHLH transcription factor 1	0001764 // neuron migration // inferred from electronic annotation///0003358 // noradrenergic neuron development // inferred from sequence or structural similarity///0003359 // noradrenergic neuron fate commitment // inferred from mutant phenotype///0006351 // transcription, DNA-templated // inferred from electronic annotation///0006355 // regulation of transcription, DNA-templated // inferred fr…	0005634 // nucleus // inferred from direct assay///0043025 // neuronal cell body // inferred from electronic annotation	0000989 // transcription factor binding transcription factor activity // inferred from sequence or structural similarity///0003677 // DNA binding // inferred from sequence or structural similarity///0003690 // double-stranded DNA binding // inferred from electronic annotation///0003700 // sequence-specific DNA binding transcription factor activity // inferred from direct assay///0005515 // protei…	GO:0001764|GO:0003358|GO:0003359|GO:0006351|GO:0006355|GO:0006357|GO:0007219|GO:0007275|GO:0007389|GO:0007399|GO:0007400|GO:0007405|GO:0008593|GO:0010001|GO:0010226|GO:0010468|GO:0014003|GO:0021527|GO:0021529|GO:0021530|GO:0021750|GO:0021779|GO:0021879|GO:0021892|GO:0021954|GO:0021987|GO:0022008|GO:0030154|GO:0030182|GO:0032526|GO:0042127|GO:0043066|GO:0043525|GO:0045665|GO:0045666|GO:0045747|GO:…	NP_004307	NM_004316	P50553	Hs.703025	chr12q23.2	103351468	103353203	+	GenBank	Exemplar sequence
209988_s_at	0.00723797	2.78505	down	9.34654	8.4893	8.8067	7.70142	7.30339	7.20462	chr12:103351463-103354287 (+) // 93.61 // q23.2	429	ASCL1	achaete-scute family bHLH transcription factor 1	0001764 // neuron migration // inferred from electronic annotation///0003358 // noradrenergic neuron development // inferred from sequence or structural similarity///0003359 // noradrenergic neuron fate commitment // inferred from mutant phenotype///0006351 // transcription, DNA-templated // inferred from electronic annotation///0006355 // regulation of transcription, DNA-templated // inferred fr…	0005634 // nucleus // inferred from direct assay///0043025 // neuronal cell body // inferred from electronic annotation	0000989 // transcription factor binding transcription factor activity // inferred from sequence or structural similarity///0003677 // DNA binding // inferred from sequence or structural similarity///0003690 // double-stranded DNA binding // inferred from electronic annotation///0003700 // sequence-specific DNA binding transcription factor activity // inferred from direct assay///0005515 // protei…	GO:0001764|GO:0003358|GO:0003359|GO:0006351|GO:0006355|GO:0006357|GO:0007219|GO:0007275|GO:0007389|GO:0007399|GO:0007400|GO:0007405|GO:0008593|GO:0010001|GO:0010226|GO:0010468|GO:0014003|GO:0021527|GO:0021529|GO:0021530|GO:0021750|GO:0021779|GO:0021879|GO:0021892|GO:0021954|GO:0021987|GO:0022008|GO:0030154|GO:0030182|GO:0032526|GO:0042127|GO:0043066|GO:0043525|GO:0045665|GO:0045666|GO:0045747|GO:…	NP_004307	NM_004316	P50553	Hs.703025	chr12q23.2	103351463	103354287	+	GenBank	Exemplar sequence
210230_at	5.5e-05	3.11599	down	9.98371	10.1308	10.291	8.46379	8.49443	8.52826	chr17:41381764-41382726 (+) // 3.63 // q21.31											Hs.464404		41381764	41382726	+	GenBank	Exemplar sequence
210297_s_at	0.0226211	2.09048	down	8.3617	7.7355	7.87496	7.37838	6.70643	6.69585	chr10:51555729-51562511 (+) // 88.06 // q11.23	4477	MSMB	microseminoprotein, beta-		0005576 // extracellular region // inferred from electronic annotation///0005615 // extracellular space // traceable author statement///0005634 // nucleus // traceable author statement		GO:0005576|GO:0005615|GO:0005634	NP_002434///NP_619540	NM_002443///NM_138634	P08118///B2R597	Hs.255462	chr10q11.2	51555729	51562511	+	GenBank	Exemplar sequence
210512_s_at	0.022954	2.08231	up	9.02123	9.21703	9.3528	10.8048	10.0596	9.90123	chr6:43738275-43754176 (+) // 91.54 // p21.1	7422	VEGFA	vascular endothelial growth factor A	0000122 // negative regulation of transcription from RNA polymerase II promoter // inferred from direct assay///0001525 // angiogenesis // inferred from direct assay///0001541 // ovarian follicle development // inferred from sequence or structural similarity///0001568 // blood vessel development // inferred from electronic annotation///0001569 // patterning of blood vessels // inferred from seque…	0005576 // extracellular region // traceable author statement///0005578 // proteinaceous extracellular matrix // non-traceable author statement///0005604 // basement membrane // inferred from electronic annotation///0005615 // extracellular space // inferred from direct assay///0005615 // extracellular space // inferred from sequence or structural similarity///0005737 // cytoplasm // inferred fro…	0001968 // fibronectin binding // inferred from direct assay///0005125 // cytokine activity // inferred from direct assay///0005125 // cytokine activity // inferred from sequence or structural similarity///0005161 // platelet-derived growth factor receptor binding // inferred from physical interaction///0005172 // vascular endothelial growth factor receptor binding // inferred from physical inter…	GO:0000122|GO:0001525|GO:0001541|GO:0001568|GO:0001569|GO:0001570|GO:0001666|GO:0001701|GO:0001822|GO:0001934|GO:0001938|GO:0001938|GO:0001944|GO:0001974|GO:0002042|GO:0002052|GO:0002053|GO:0002092|GO:0002575|GO:0002576|GO:0002687|GO:0003007|GO:0003151|GO:0003169|GO:0006357|GO:0007275|GO:0007399|GO:0007498|GO:0007595|GO:0007596|GO:0008283|GO:0008284|GO:0008360|GO:0009409|GO:0009967|GO:0010595|GO:…	NP_001020537///NP_001020538///NP_001020539///NP_001020540///NP_001020541///NP_001028928///NP_001165093///NP_001165094///NP_001165095///NP_001165096///NP_001165097///NP_001165098///NP_001165099///NP_001165100///NP_001165101///NP_001191313///NP_001191314///NP_001273973///NP_003367	NM_001025366///NM_001025367///NM_001025368///NM_001025369///NM_001025370///NM_001033756///NM_001171622///NM_001171623///NM_001171624///NM_001171625///NM_001171626///NM_001171627///NM_001171628///NM_001171629///NM_001171630///NM_001204384///NM_001204385///NM_001287044///NM_003376	P15692///Q6WZM0///Q96FD9///A2A2V4///Q59FH5///H3BLW8///Q9UNS8///H0YBI8///H0YBZ0///J3KPA4	Hs.732505///Hs.73793	chr6p12	43738275	43754176	+	GenBank	Exemplar sequence
210640_s_at	0.00376947	2.31704	down	8.05848	8.4285	8.58977	6.9441	7.12324	7.37258	chr7:1127775-1133445 (+) // 99.23 // p22.3	2852	GPER1	G protein-coupled estrogen receptor 1	0001934 // positive regulation of protein phosphorylation // inferred from direct assay///0001934 // positive regulation of protein phosphorylation // inferred from sequence or structural similarity///0001956 // positive regulation of neurotransmitter secretion // inferred from sequence or structural similarity///0002376 // immune system process // inferred from electronic annotation///0002695 //…	0000139 // Golgi membrane // inferred from electronic annotation///0005622 // intracellular // inferred from sequence or structural similarity///0005634 // nucleus // inferred from direct assay///0005635 // nuclear envelope // inferred from direct assay///0005737 // cytoplasm // inferred from sequence or structural similarity///0005739 // mitochondrion // inferred from electronic annotation///000…	0003682 // chromatin binding // inferred from direct assay///0004871 // signal transducer activity // inferred from electronic annotation///0004930 // G-protein coupled receptor activity // inferred from electronic annotation///0005496 // steroid binding // inferred from direct assay///0005515 // protein binding // inferred from physical interaction///0017082 // mineralocorticoid receptor activit…	GO:0001934|GO:0001934|GO:0001956|GO:0002376|GO:0002695|GO:0006915|GO:0006954|GO:0007049|GO:0007165|GO:0007186|GO:0007204|GO:0007399|GO:0008284|GO:0008285|GO:0010579|GO:0010628|GO:0010629|GO:0014068|GO:0019228|GO:0030154|GO:0030263|GO:0030264|GO:0030335|GO:0030518|GO:0030819|GO:0031959|GO:0032024|GO:0032962|GO:0043065|GO:0043280|GO:0043401|GO:0043410|GO:0045087|GO:0045599|GO:0045742|GO:0045745|GO:…	NP_001035055///NP_001091671///NP_001496	NM_001031682///NM_001039966///NM_001098201///NM_001505	Q99527///A8K0M3///C9J3W2///Q63ZY2///Q6FHU6///Q7Z7A7///Q7Z7A8///Q7Z7A9	Hs.20961	chr7p22.3	1127775	1133445	+	GenBank	Exemplar sequence
210650_s_at	0.00944421	2.16977	down	5.84907	5.18931	5.67979	4.3152	4.3279	4.72244	chr7:82451424-82508778 (-) // 95.5 // q21.11	27445	PCLO	piccolo presynaptic cytomatrix protein	0006810 // transport // inferred from electronic annotation///0007010 // cytoskeleton organization // inferred from sequence or structural similarity///0008152 // metabolic process // inferred from electronic annotation///0016079 // synaptic vesicle exocytosis // non-traceable author statement///0017157 // regulation of exocytosis // inferred from electronic annotation///0019933 // cAMP-mediated …	0005856 // cytoskeleton // non-traceable author statement///0008021 // synaptic vesicle // inferred from electronic annotation///0016020 // membrane // inferred from electronic annotation///0030054 // cell junction // inferred from electronic annotation///0045202 // synapse // inferred from sequence or structural similarity	0005215 // transporter activity // inferred from electronic annotation///0005509 // calcium ion binding // inferred from sequence or structural similarity///0005515 // protein binding // inferred from electronic annotation///0005522 // profilin binding // inferred from sequence or structural similarity///0005544 // calcium-dependent phospholipid binding // inferred from sequence or structural sim…	GO:0006810|GO:0007010|GO:0008152|GO:0016079|GO:0017157|GO:0019933|GO:0030073|GO:0055114|GO:0005856|GO:0008021|GO:0016020|GO:0030054|GO:0045202|GO:0005215|GO:0005509|GO:0005515|GO:0005522|GO:0005544|GO:0016491|GO:0046872	NP_055325///NP_149015///XP_006715989	NM_014510///NM_033026///XM_006715926	Q9Y6V0///B4DM68///E9PE96///H7C114///H7C261///Q32P40///Q68D69///Q6ZU41	Hs.12376	chr7q11.23-q21.3	82451424	82508778	-	GenBank	Exemplar sequence
211124_s_at	0.00341184	2.2199	down	7.67626	7.08812	7.46644	6.39253	6.22086	6.16595	chr12:88898963-88974197 (-) // 99.1 // q21.32	4254	KITLG	KIT ligand	0001755 // neural crest cell migration // inferred from electronic annotation///0002763 // positive regulation of myeloid leukocyte differentiation // inferred from electronic annotation///0007155 // cell adhesion // inferred from electronic annotation///0007165 // signal transduction // traceable author statement///0007173 // epidermal growth factor receptor signaling pathway // traceable author…	0005576 // extracellular region // traceable author statement///0005615 // extracellular space // inferred from electronic annotation///0005737 // cytoplasm // inferred from electronic annotation///0005856 // cytoskeleton // inferred from electronic annotation///0005886 // plasma membrane // non-traceable author statement///0005886 // plasma membrane // traceable author statement///0016020 // mem…	0005125 // cytokine activity // inferred from electronic annotation///0005173 // stem cell factor receptor binding // inferred from electronic annotation///0005515 // protein binding // inferred from physical interaction///0008083 // growth factor activity // inferred from electronic annotation	GO:0001755|GO:0002763|GO:0007155|GO:0007165|GO:0007173|GO:0008283|GO:0008284|GO:0008543|GO:0008584|GO:0030097|GO:0033026|GO:0035162|GO:0035234|GO:0038095|GO:0043066|GO:0043406|GO:0045087|GO:0045636|GO:0045740|GO:0046579|GO:0048011|GO:0048015|GO:0050731|GO:0070668|GO:0097192|GO:0005576|GO:0005615|GO:0005737|GO:0005856|GO:0005886|GO:0005886|GO:0016020|GO:0016021|GO:0005125|GO:0005173|GO:0005515|GO:…	NP_000890///NP_003985	NM_000899///NM_003994	P21583///Q16494///S4R384///S4R442	Hs.1048	chr12q22	88898963	88974197	-	GenBank	Exemplar sequence
211458_s_at	0.00268543	2.18179	up	4.58608	4.86218	5.02502	5.73937	5.99221	6.11824	chr15:90890818-90892669 (-) // 100.0 // q26.1	23710///23766	GABARAPL1///GABARAPL3	GABA(A) receptor-associated protein like 1///GABA(A) receptors associated protein like 3, pseudogene	0000045 // autophagic vacuole assembly // not recorded///0000422 // mitochondrion degradation // not recorded///0006914 // autophagy // inferred from electronic annotation///0012501 // programmed cell death // not recorded///0032258 // CVT pathway // not recorded///0034727 // piecemeal microautophagy of nucleus // not recorded///0044805 // late nucleophagy // not recorded///0071211 // protein tar…	0000407 // pre-autophagosomal structure // not recorded///0000421 // autophagic vacuole membrane // not recorded///0005622 // intracellular // inferred from direct assay///0005737 // cytoplasm // inferred from electronic annotation///0005776 // autophagic vacuole // inferred from direct assay///0005783 // endoplasmic reticulum // inferred from electronic annotation///0005794 // Golgi apparatus //…	0005515 // protein binding // inferred from physical interaction///0008017 // microtubule binding // not recorded///0008429 // phosphatidylethanolamine binding // not recorded///0048487 // beta-tubulin binding // inferred from sequence or structural similarity///0050811 // GABA receptor binding // not recorded///0050811 // GABA receptor binding // inferred from sequence or structural similarity	GO:0000045|GO:0000422|GO:0006914|GO:0012501|GO:0032258|GO:0034727|GO:0044805|GO:0071211|GO:0000407|GO:0000421|GO:0005622|GO:0005737|GO:0005776|GO:0005783|GO:0005794|GO:0005829|GO:0005856|GO:0005874|GO:0016020|GO:0030659|GO:0031410|GO:0032590|GO:0032839|GO:0044297|GO:0005515|GO:0008017|GO:0008429|GO:0048487|GO:0050811|GO:0050811	NP_113600///XP_005253401	NM_031412///NR_028287///XM_005253344	Q9H0R8///B2RD60///F5GX12///F5GYD9///F5GZY7///F5H007///G3V1T7///Q9BY60	Hs.524250///Hs.592014///Hs.601191///Hs.613260///Hs.739346///Hs.742789	chr12p13.2///chr15q26.1	90890818	90892669	-	GenBank	Exemplar sequence
211580_s_at	0.0354773	2.10679	down	7.55976	7.85353	8.04406	6.14043	6.89413	7.19766	chr1:46509333-46598288 (-) // 98.33 // p34.1	8503	PIK3R3	phosphoinositide-3-kinase, regulatory subunit 3 (gamma)	0006644 // phospholipid metabolic process // traceable author statement///0006661 // phosphatidylinositol biosynthetic process // traceable author statement///0008286 // insulin receptor signaling pathway // traceable author statement///0016310 // phosphorylation // inferred from electronic annotation///0036092 // phosphatidylinositol-3-phosphate biosynthetic process // traceable author statement…	0005829 // cytosol // traceable author statement///0005942 // phosphatidylinositol 3-kinase complex // inferred from electronic annotation	0005515 // protein binding // inferred from physical interaction///0016301 // kinase activity // inferred from electronic annotation///0016303 // 1-phosphatidylinositol-3-kinase activity // traceable author statement///0035014 // phosphatidylinositol 3-kinase regulator activity // inferred from electronic annotation	GO:0006644|GO:0006661|GO:0008286|GO:0016310|GO:0036092|GO:0043551|GO:0044281|GO:0005829|GO:0005942|GO:0005515|GO:0016301|GO:0016303|GO:0035014	NP_001107644///NP_003620///XP_005271347	NM_001114172///NM_003629///XM_005271290	Q92569///B4DXM8///B4E3G5///E7EMU8///F6TDL0///Q05DQ0///Q5T4P3///Q68CY7///Q7Z3W2///Q8N381///Q9UMI3	Hs.609132///Hs.655387	chr1p34.1	46509333	46598288	-	GenBank	Exemplar sequence
211740_at	0.000464	2.2086	up	5.40308	5.19015	5.32107	6.61616	6.41609	6.31145	chr7:8196189-8302185 (-) // 96.23 // p21.3	3382	ICA1	胰岛细胞自身抗原islet cell autoantigen 1, 69kDa	0006810 // transport // inferred from electronic annotation///0006836 // neurotransmitter transport // inferred from electronic annotation	0000139 // Golgi membrane // inferred from direct assay///0005737 // cytoplasm // traceable author statement///0005794 // Golgi apparatus // inferred from electronic annotation///0005829 // cytosol // inferred from sequence or structural similarity///0016020 // membrane // inferred from electronic annotation///0030054 // cell junction // inferred from electronic annotation///0030658 // transport …	0019904 // protein domain specific binding // inferred from electronic annotation	GO:0006810|GO:0006836|GO:0000139|GO:0005737|GO:0005794|GO:0005829|GO:0016020|GO:0030054|GO:0030658|GO:0030667|GO:0030672|GO:0031410|GO:0045202|GO:0019904	NP_001129492///NP_001263407///NP_004959///NP_071682///XP_005249792///XP_005249793///XP_006715780///XP_006715781///XP_006715782///XP_006715783///XP_006715784	NM_001136020///NM_001276478///NM_004968///NM_022307///NM_022308///XM_005249735///XM_005249736///XM_006715717///XM_006715718///XM_006715719///XM_006715720///XM_006715721	Q05084///B9ZVM7///C9IZC7///C9J3Y4///C9J8Y3///E7ENI6///E9PDL4///F8WET5///Q6LCR0///Q6LCT9///Q96HG3	Hs.487561///Hs.718069	chr7p22	8196189	8302185	-	GenBank	Exemplar sequence
211919_s_at	0.00015	2.1354	down	8.77374	8.56222	8.60898	7.59557	7.60075	7.4651	chr2:136872438-136875660 (-) // 98.55 // q22.1	7852	CXCR4	chemokine (C-X-C motif) receptor 4	0000187 // activation of MAPK activity // traceable author statement///0001569 // patterning of blood vessels // inferred from electronic annotation///0001666 // response to hypoxia // inferred from expression pattern///0001667 // ameboidal cell migration // inferred from electronic annotation///0001764 // neuron migration // inferred from electronic annotation///0002407 // dendritic cell chemota…	0005737 // cytoplasm // traceable author statement///0005764 // lysosome // inferred from direct assay///0005768 // endosome // inferred from electronic annotation///0005769 // early endosome // inferred from direct assay///0005770 // late endosome // inferred from direct assay///0005886 // plasma membrane // inferred from direct assay///0005886 // plasma membrane // traceable author statement///…	0001618 // virus receptor activity // inferred from electronic annotation///0003779 // actin binding // inferred from direct assay///0004871 // signal transducer activity // inferred from electronic annotation///0004930 // G-protein coupled receptor activity // traceable author statement///0004950 // chemokine receptor activity // inferred from electronic annotation///0005515 // protein binding /…	GO:0000187|GO:0001569|GO:0001666|GO:0001667|GO:0001764|GO:0002407|GO:0006915|GO:0006935|GO:0006954|GO:0007165|GO:0007186|GO:0007204|GO:0007281|GO:0007420|GO:0008045|GO:0008354|GO:0009615|GO:0016032|GO:0019048|GO:0019722|GO:0030260|GO:0030334|GO:0042098|GO:0042119|GO:0043217|GO:0048699|GO:0048714|GO:0050920|GO:0061351|GO:0070098|GO:0070098|GO:0071345|GO:0005737|GO:0005764|GO:0005768|GO:0005769|GO:…	NP_001008540///NP_003458	NM_001008540///NM_003467	P61073///Q5MIL4	Hs.593413	chr2q21	136872438	136875660	-	GenBank	Exemplar sequence
212353_at	0.00231132	2.34931	down	5.78223	5.84259	6.3438	4.74814	4.78493	4.73884	chr8:70414108-70573147 (+) // 98.84 // q13.2	23213	SULF1	sulfatase 1	0001822 // kidney development // inferred from sequence or structural similarity///0001937 // negative regulation of endothelial cell proliferation // inferred from direct assay///0002063 // chondrocyte development // inferred from sequence or structural similarity///0003094 // glomerular filtration // inferred from sequence or structural similarity///0006915 // apoptotic process // inferred from…	0005615 // extracellular space // inferred from direct assay///0005615 // extracellular space // non-traceable author statement///0005783 // endoplasmic reticulum // inferred from direct assay///0005794 // Golgi apparatus // inferred from sequence or structural similarity///0005795 // Golgi stack // inferred from electronic annotation///0005886 // plasma membrane // inferred from sequence or stru…	0003824 // catalytic activity // inferred from electronic annotation///0004065 // arylsulfatase activity // inferred from direct assay///0004065 // arylsulfatase activity // inferred from mutant phenotype///0005509 // calcium ion binding // inferred from electronic annotation///0008449 // N-acetylglucosamine-6-sulfatase activity // inferred from direct assay///0008449 // N-acetylglucosamine-6-sul…	GO:0001822|GO:0001937|GO:0002063|GO:0003094|GO:0006915|GO:0008152|GO:0010575|GO:0014846|GO:0016525|GO:0030177|GO:0030201|GO:0030201|GO:0030336|GO:0030513|GO:0032836|GO:0035860|GO:0040036|GO:0040037|GO:0040037|GO:0048010|GO:0048706|GO:0051216|GO:0060348|GO:0060384|GO:0060686|GO:0005615|GO:0005615|GO:0005783|GO:0005794|GO:0005795|GO:0005886|GO:0009986|GO:0045121|GO:0003824|GO:0004065|GO:0004065|GO:…	NP_001121676///NP_001121677///NP_001121678///NP_055985///XP_006716501///XP_006716502///XP_006716503///XP_006716504///XP_006716505	NM_001128204///NM_001128205///NM_001128206///NM_015170///XM_006716438///XM_006716439///XM_006716440///XM_006716441///XM_006716442	Q8IWU6///E9PI06///E9PJL8///E9PLS5///E9PPQ3///E9PS14///H0YDR1///Q6NUJ9///Q7Z2W2///Q96E28///Q9NTJ8	Hs.409602///Hs.617218///Hs.710666	chr8q13.1	70414108	70573147	+	GenBank	Consensus sequence
212614_at	0.000144	2.15984	down	9.93061	10.0728	10.1938	8.96346	8.98226	8.9187	chr10:63853431-63856700 (+) // 92.07 // q21.2	84159	ARID5B	AT rich interactive domain 5B (MRF1-like)	0001822 // kidney development // inferred from electronic annotation///0001889 // liver development // traceable author statement///0006351 // transcription, DNA-templated // inferred from electronic annotation///0006355 // regulation of transcription, DNA-templated // inferred from electronic annotation///0006807 // nitrogen compound metabolic process // inferred from electronic annotation///000…	0005622 // intracellular // inferred from electronic annotation///0005634 // nucleus // inferred from electronic annotation	0003677 // DNA binding // inferred from direct assay///0003713 // transcription coactivator activity // inferred from direct assay///0005515 // protein binding // inferred from physical interaction///0044212 // transcription regulatory region DNA binding // inferred from direct assay	GO:0001822|GO:0001889|GO:0006351|GO:0006355|GO:0006807|GO:0008584|GO:0008585|GO:0009791|GO:0010761|GO:0030325|GO:0035264|GO:0045444|GO:0045892|GO:0048008|GO:0048468|GO:0048644|GO:0048705|GO:0051091|GO:0060021|GO:0060325|GO:0060612|GO:0060613|GO:0005622|GO:0005634|GO:0003677|GO:0003713|GO:0005515|GO:0044212	NP_001231567///NP_115575	NM_001244638///NM_032199	Q14865	Hs.535297///Hs.603419///Hs.643774	chr10q21.2	63853431	63856700	+	GenBank	Consensus sequence
212660_at	0.00540015	2.03191	down	9.43154	9.39418	9.49445	8.05013	8.57075	8.63076	chr5:133871566-133918917 (+) // 99.19 // q31.1	23338	JADE2	jade family PHD finger 2	0043966 // histone H3 acetylation // inferred from direct assay///0043981 // histone H4-K5 acetylation // inferred from direct assay///0043982 // histone H4-K8 acetylation // inferred from direct assay///0043983 // histone H4-K12 acetylation // inferred from direct assay///0043984 // histone H4-K16 acetylation // inferred from direct assay	0000123 // histone acetyltransferase complex // inferred from direct assay///0005634 // nucleus // inferred from direct assay///0005730 // nucleolus // inferred from direct assay///0070062 // extracellular vesicular exosome // inferred from direct assay	0005515 // protein binding // inferred from electronic annotation///0008270 // zinc ion binding // inferred from electronic annotation///0046872 // metal ion binding // inferred from electronic annotation	GO:0043966|GO:0043981|GO:0043982|GO:0043983|GO:0043984|GO:0000123|GO:0005634|GO:0005730|GO:0070062|GO:0005515|GO:0008270|GO:0046872	NP_001276913///NP_001276914///NP_056103///XP_005271999///XP_005272000///XP_005272001///XP_005272002///XP_005272003///XP_005272004///XP_005272005///XP_005272006///XP_005272007///XP_005272008	NM_001289984///NM_001289985///NM_015288///XM_005271942///XM_005271943///XM_005271944///XM_005271945///XM_005271946///XM_005271947///XM_005271948///XM_005271949///XM_005271950///XM_005271951	Q9NQC1///A8K356///A8K9C0///B3KPL2///B4DFY8///B5MBX1///C9J929///D6R9B8///G3XAA4///H7C0P2///Q9BT87	Hs.483419///Hs.599236///Hs.602169///Hs.620748///Hs.732155	chr5q31.1	133871566	133918917	+	GenBank	Consensus sequence
212665_at	5.6e-05	4.23927	up	8.55706	8.67481	8.69287	10.9377	10.6498	10.5886	chr3:156396185-156424555 (+) // 94.12 // q25.31	25976	TIPARP	TCDD-inducible poly(ADP-ribose) polymerase	0001570 // vasculogenesis // inferred from electronic annotation///0001822 // kidney development // inferred from electronic annotation///0006471 // protein ADP-ribosylation // inferred from electronic annotation///0006807 // nitrogen compound metabolic process // inferred from electronic annotation///0008152 // metabolic process // inferred from electronic annotation///0008209 // androgen metabo…	0005634 // nucleus // inferred from direct assay	0003950 // NAD+ ADP-ribosyltransferase activity // inferred from direct assay///0016740 // transferase activity // inferred from electronic annotation///0016757 // transferase activity, transferring glycosyl groups // inferred from electronic annotation///0035326 // enhancer binding // inferred from direct assay///0046872 // metal ion binding // inferred from electronic annotation	GO:0001570|GO:0001822|GO:0006471|GO:0006807|GO:0008152|GO:0008209|GO:0008210|GO:0008585|GO:0009791|GO:0010629|GO:0030097|GO:0044236|GO:0045732|GO:0048008|GO:0048705|GO:0048745|GO:0060021|GO:0060325|GO:0071407|GO:0005634|GO:0003950|GO:0016740|GO:0016757|GO:0035326|GO:0046872	NP_001171646///NP_001171647///NP_056323	NM_001184717///NM_001184718///NM_015508	Q7Z3E1///A8K5E6///C9JXM5///G5E9W1///H7C5K7///Q05BQ2	Hs.630820///Hs.744050	chr3q25.31	156396185	156424555	+	GenBank	Consensus sequence
213106_at	0.0163993	2.87247	down	6.66742	7.30692	7.37815	5.05997	6.12891	5.59673	chr4:42410393-42413403 (-) // 99.11 // p13	10396	ATP8A1	ATPase, aminophospholipid transporter (APLT), class I, type 8A, member 1	0006810 // transport // inferred from electronic annotation///0006812 // cation transport // inferred from electronic annotation///0006869 // lipid transport // inferred from electronic annotation///0008152 // metabolic process // inferred from electronic annotation///0015914 // phospholipid transport // inferred from electronic annotation///0015917 // aminophospholipid transport // non-traceable…	0005783 // endoplasmic reticulum // inferred from direct assay///0005794 // Golgi apparatus // inferred from direct assay///0005886 // plasma membrane // inferred from direct assay///0005886 // plasma membrane // traceable author statement///0016020 // membrane // inferred from direct assay///0016020 // membrane // inferred from electronic annotation///0016021 // integral component of membrane //…	0000166 // nucleotide binding // inferred from electronic annotation///0000287 // magnesium ion binding // inferred from electronic annotation///0004012 // phospholipid-translocating ATPase activity // inferred from electronic annotation///0005515 // protein binding // inferred from physical interaction///0005524 // ATP binding // inferred from electronic annotation///0015247 // aminophospholipid…	GO:0006810|GO:0006812|GO:0006869|GO:0008152|GO:0015914|GO:0015917|GO:0034220|GO:0045332|GO:0055085|GO:0005783|GO:0005794|GO:0005886|GO:0005886|GO:0016020|GO:0016020|GO:0016021|GO:0031410|GO:0042584|GO:0000166|GO:0000287|GO:0004012|GO:0005515|GO:0005524|GO:0015247|GO:0016787|GO:0019829|GO:0046872	NP_001098999///NP_006086///XP_005248100///XP_006714052	NM_001105529///NM_006095///XM_005248043///XM_006713989	Q9Y2Q0///H0Y8I6///H0YAA1///H0YAF4///H0YAJ4///Q4G1C1///Q59EX4	Hs.435052	chr4p13	42410393	42413403	-	GenBank	Consensus sequence
213243_at	0.00878842	2.2471	down	9.38579	9.65294	9.7575	7.99472	8.64713	8.65019	chr8:100779031-100889807 (+) // 93.7 // q22.2	157680	VPS13B	vacuolar protein sorting 13 homolog B (yeast)	0006810 // transport // inferred from electronic annotation///0015031 // protein transport // inferred from electronic annotation			GO:0006810|GO:0015031	NP_056058///NP_060360///NP_689777///NP_858047///XP_005250857///XP_005250858///XP_006716573///XP_006716574	NM_015243///NM_017890///NM_152564///NM_181661///NM_184042///NR_047582///XM_005250800///XM_005250801///XM_006716510///XM_006716511	Q7Z7G8///H0YB72///Q53G09///Q8N509///Q8WW67	Hs.191540///Hs.599779///Hs.666372///Hs.685609	chr8q22.2	100779031	100889807	+	GenBank	Consensus sequence
213245_at	5.41e-06	3.03859	down	9.47846	9.3458	9.41903	7.76936	7.87221	7.79152	chr7:45760366-45762712 (+) // 88.84 // p12.3	107	ADCY1	adenylate cyclase 1 (brain)	0006112 // energy reserve metabolic process // traceable author statement///0006171 // cAMP biosynthetic process // inferred from electronic annotation///0006833 // water transport // traceable author statement///0007165 // signal transduction // traceable author statement///0007173 // epidermal growth factor receptor signaling pathway // traceable author statement///0007189 // adenylate cyclase-…	0005634 // nucleus // inferred from electronic annotation///0005886 // plasma membrane // inferred from direct assay///0005886 // plasma membrane // traceable author statement///0016020 // membrane // inferred from electronic annotation///0016021 // integral component of membrane // inferred from electronic annotation///0070062 // extracellular vesicular exosome // inferred from direct assay	0000166 // nucleotide binding // inferred from electronic annotation///0004016 // adenylate cyclase activity // inferred from electronic annotation///0005516 // calmodulin binding // inferred from electronic annotation///0005524 // ATP binding // inferred from electronic annotation///0008294 // calcium- and calmodulin-responsive adenylate cyclase activity // non-traceable author statement///00168…	GO:0006112|GO:0006171|GO:0006833|GO:0007165|GO:0007173|GO:0007189|GO:0007193|GO:0007202|GO:0007268|GO:0007409|GO:0007616|GO:0007623|GO:0008543|GO:0009190|GO:0010226|GO:0034199|GO:0035556|GO:0042493|GO:0042752|GO:0044281|GO:0045087|GO:0048011|GO:0048511|GO:0055085|GO:0071377|GO:0005634|GO:0005886|GO:0005886|GO:0016020|GO:0016021|GO:0070062|GO:0000166|GO:0004016|GO:0005516|GO:0005524|GO:0008294|GO:…	NP_001268697///NP_066939///XP_005249641///XP_005249642	NM_001281768///NM_021116///XM_005249584///XM_005249585	Q08828///C9J1J0///Q59FG4///Q8NFM5///D3DVL8	Hs.192215	chr7p13-p12	45760366	45762712	+	GenBank	Consensus sequence
213472_at	0.0141081	2.01171	down	6.54444	6.18208	6.64225	5.05283	5.6603	5.63036	chr5:179044661-179047173 (-) // 99.3 // q35.3	3187	HNRNPH1	heterogeneous nuclear ribonucleoprotein H1 (H)	0000398 // mRNA splicing, via spliceosome // inferred by curator///0000398 // mRNA splicing, via spliceosome // traceable author statement///0006396 // RNA processing // traceable author statement///0006397 // mRNA processing // inferred from electronic annotation///0008380 // RNA splicing // traceable author statement///0010467 // gene expression // traceable author statement///0043484 // regula…	0005634 // nucleus // traceable author statement///0005654 // nucleoplasm // traceable author statement///0005681 // spliceosomal complex // inferred from electronic annotation///0016020 // membrane // inferred from direct assay///0019013 // viral nucleocapsid // inferred from electronic annotation///0030529 // ribonucleoprotein complex // inferred from electronic annotation///0071013 // catalyti…	0000166 // nucleotide binding // inferred from electronic annotation///0003676 // nucleic acid binding // inferred from electronic annotation///0003723 // RNA binding // inferred from direct assay///0005515 // protein binding // inferred from physical interaction///0008266 // poly(U) RNA binding // traceable author statement///0044822 // poly(A) RNA binding // inferred from direct assay	GO:0000398|GO:0000398|GO:0006396|GO:0006397|GO:0008380|GO:0010467|GO:0043484|GO:0005634|GO:0005654|GO:0005681|GO:0016020|GO:0019013|GO:0030529|GO:0071013|GO:0000166|GO:0003676|GO:0003723|GO:0005515|GO:0008266|GO:0044822	NP_001244222///NP_005511///XP_005265952///XP_005265953///XP_005265958///XP_005265959///XP_005265960///XP_006714925///XP_006714926	NM_001257293///NM_005520///XM_005265895///XM_005265896///XM_005265901///XM_005265902///XM_005265903///XM_006714862///XM_006714863	P31943///B4DP51///D6R9D3///D6R9T0///D6RAM1///D6RBM0///D6RDL0///D6RDU3///D6RF17///D6RFM3///D6RIH9///D6RIT2///D6RIU0///D6RJ04///E5RGH4///E5RGV0///E5RJ94///E7EN40///E7EQJ0///E9PCY7///F5GZT4///G8JLB6///H0YAQ2///H0YB39///H0YBD7///H0YBG7///H0YBK1///H0YBW2///Q68DG4	Hs.604001///Hs.624216	chr5q35.3	179044661	179047173	-	GenBank	Consensus sequence
213552_at	0.0406584	2.0683	down	8.39502	8.77969	8.88034	7.02477	8.09905	7.7859	chr15:69548168-69564546 (+) // 95.45 // q23	26035	GLCE	葡萄糖醛酸差向异构酶 glucuronic acid epimerase	0005975 // carbohydrate metabolic process // traceable author statement///0006024 // glycosaminoglycan biosynthetic process // traceable author statement///0015012 // heparan sulfate proteoglycan biosynthetic process // inferred from direct assay///0015012 // heparan sulfate proteoglycan biosynthetic process // inferred from electronic annotation///0015012 // heparan sulfate proteoglycan biosynth…	0000139 // Golgi membrane // inferred from electronic annotation///0005794 // Golgi apparatus // inferred from sequence or structural similarity///0016020 // membrane // inferred from electronic annotation///0016021 // integral component of membrane // inferred from electronic annotation	0016853 // isomerase activity // inferred from electronic annotation///0016857 // racemase and epimerase activity, acting on carbohydrates and derivatives // inferred from sequence or structural similarity///0047464 // heparosan-N-sulfate-glucuronate 5-epimerase activity // inferred from mutant phenotype///0050379 // UDP-glucuronate 5'-epimerase activity // inferred from direct assay	GO:0005975|GO:0006024|GO:0015012|GO:0015012|GO:0015012|GO:0030203|GO:0030210|GO:0030210|GO:0044281|GO:0000139|GO:0005794|GO:0016020|GO:0016021|GO:0016853|GO:0016857|GO:0047464|GO:0050379	NP_056369///XP_005254355///XP_005254356	NM_015554///XM_005254298///XM_005254299	O94923///B3KML4///H0YNP1	Hs.183006	chr15q23	69548168	69564546	+	GenBank	Consensus sequence
213703_at	0.000204	3.03691	down	7.4853	7.17992	7.45319	5.80409	5.88297	5.62355	chr2:97949666-97957544 (+) // 89.88 // q11.2///chr2:96472799-96480653 (-) // 91.78 // q11.1///chr2:98081763-98089625 (-) // 89.43 // q11.2	150759	LINC00342	long intergenic non-protein coding RNA 342						NR_103734		Hs.503463	chr2q11.2	97949666	97957544	+	GenBank	Consensus sequence
213712_at	0.0435601	2.04512	down	7.52806	8.43891	8.54529	6.84889	7.31796	7.24884	chr6:10980994-10982303 (-) // 92.52 // p24.2	54898	ELOVL2	ELOVL fatty acid elongase 2	0000038 // very long-chain fatty acid metabolic process // inferred from electronic annotation///0006629 // lipid metabolic process // inferred from electronic annotation///0006631 // fatty acid metabolic process // inferred from electronic annotation///0006633 // fatty acid biosynthetic process // inferred from electronic annotation///0006636 // unsaturated fatty acid biosynthetic process // inf…	0005783 // endoplasmic reticulum // inferred from direct assay///0005789 // endoplasmic reticulum membrane // traceable author statement///0016020 // membrane // inferred from electronic annotation///0016021 // integral component of membrane // inferred from electronic annotation	0005515 // protein binding // inferred from physical interaction///0009922 // fatty acid elongase activity // inferred from direct assay///0016740 // transferase activity // inferred from electronic annotation///0016747 // transferase activity, transferring acyl groups other than amino-acyl groups // inferred from electronic annotation	GO:0000038|GO:0006629|GO:0006631|GO:0006633|GO:0006636|GO:0019432|GO:0033559|GO:0034626|GO:0035338|GO:0036109|GO:0042761|GO:0043651|GO:0044255|GO:0044281|GO:0005783|GO:0005789|GO:0016020|GO:0016021|GO:0005515|GO:0009922|GO:0016740|GO:0016747	NP_060240///XP_005249257	NM_017770///XM_005249200	Q9NXB9	Hs.604850///Hs.656436	chr6p24.2	10980994	10982303	-	GenBank	Consensus sequence
213725_x_at	0.0117042	2.32834	down	6.97507	7.5137	7.64914	5.80298	6.25023	6.42678	chr16:17195756-17200121 (-) // 87.06 // p12.3	64131	XYLT1	xylosyltransferase I	0006024 // glycosaminoglycan biosynthetic process // traceable author statement///0015012 // heparan sulfate proteoglycan biosynthetic process // inferred from electronic annotation///0030206 // chondroitin sulfate biosynthetic process // inferred from electronic annotation///0034605 // cellular response to heat // inferred from electronic annotation	0000139 // Golgi membrane // inferred from electronic annotation///0005576 // extracellular region // inferred from electronic annotation///0005783 // endoplasmic reticulum // inferred from electronic annotation///0005789 // endoplasmic reticulum membrane // inferred from electronic annotation///0005794 // Golgi apparatus // inferred from electronic annotation///0016020 // membrane // inferred fr…	0008375 // acetylglucosaminyltransferase activity // inferred from electronic annotation///0016740 // transferase activity // inferred from electronic annotation///0016757 // transferase activity, transferring glycosyl groups // inferred from electronic annotation///0030158 // protein xylosyltransferase activity // traceable author statement	GO:0006024|GO:0015012|GO:0030206|GO:0034605|GO:0000139|GO:0005576|GO:0005783|GO:0005789|GO:0005794|GO:0016020|GO:0016021|GO:0008375|GO:0016740|GO:0016757|GO:0030158	NP_071449	NM_022166	Q86Y38	Hs.22907///Hs.627781	chr16p12.3	17195756	17200121	-	GenBank	Consensus sequence
213745_at	0.000835	2.58848	down	8.26169	7.75099	8.08713	6.66587	6.61461	6.70302	chr10:117026396-117708496 (+) // 93.98 // q25.3	26033	ATRNL1	attractin-like 1	0007186 // G-protein coupled receptor signaling pathway // inferred from electronic annotation///0007275 // multicellular organismal development // inferred from electronic annotation	0016020 // membrane // inferred from electronic annotation///0016021 // integral component of membrane // inferred from electronic annotation	0004872 // receptor activity // inferred from electronic annotation///0005515 // protein binding // inferred from electronic annotation///0030246 // carbohydrate binding // inferred from electronic annotation	GO:0007186|GO:0007275|GO:0016020|GO:0016021|GO:0004872|GO:0005515|GO:0030246	NP_001263211///NP_997186	NM_001276282///NM_207303///NR_074088	Q5VV63///B4DH41///B4DS62///Q4G0Y2///B5MD97///E9PL90///H0YDQ9///R4GMZ1	Hs.501127///Hs.595152	chr10q26	117026396	117708496	+	GenBank	Consensus sequence
214329_x_at	0.0148054	5.54667	down	4.90283	6.80272	6.4069	3.26933	3.84624	3.58202	chr3:172223300-172223725 (-) // 48.87 // q26.31	8743	TNFSF10	tumor necrosis factor (ligand) superfamily, member 10	0006915 // apoptotic process // traceable author statement///0006919 // activation of cysteine-type endopeptidase activity involved in apoptotic process // traceable author statement///0006955 // immune response // inferred from electronic annotation///0007165 // signal transduction // traceable author statement///0007267 // cell-cell signaling // traceable author statement///0008584 // male gona…	0005576 // extracellular region // traceable author statement///0005615 // extracellular space // inferred from electronic annotation///0005887 // integral component of plasma membrane // traceable author statement///0016020 // membrane // inferred from electronic annotation///0016021 // integral component of membrane // inferred from electronic annotation///0070062 // extracellular vesicular exo…	0005102 // receptor binding // traceable author statement///0005125 // cytokine activity // inferred from electronic annotation///0005164 // tumor necrosis factor receptor binding // inferred from electronic annotation///0005515 // protein binding // inferred from physical interaction///0032813 // tumor necrosis factor receptor superfamily binding // inferred from electronic annotation///0046872 …	GO:0006915|GO:0006919|GO:0006955|GO:0007165|GO:0007267|GO:0008584|GO:0032868|GO:0043065|GO:0043123|GO:0043280|GO:0090200|GO:0097190|GO:2001238|GO:2001239|GO:0005576|GO:0005615|GO:0005887|GO:0016020|GO:0016021|GO:0070062|GO:0005102|GO:0005125|GO:0005164|GO:0005515|GO:0032813|GO:0046872	NP_001177871///NP_001177872///NP_003801	NM_001190942///NM_001190943///NM_003810///NR_033994	P50591///H7C246///Q6IBA9///Q6JSD9	Hs.478275///Hs.619712	chr3q26	172223300	172223725	-	GenBank	Consensus sequence
214415_at	0.0108393	2.38296	down	4.90775	4.69935	5.36731	3.36997	4.04113	3.80505	chr2:88058605-88059138 (+) // 57.25 // p11.2///chr2:87237443-87237976 (-) // 57.25 // p11.2///chr2:108518691-108519228 (-) // 53.35 // q12.3	5342///5343	PLGLB1///PLGLB2	plasminogen-like B1///plasminogen-like B2		0005576 // extracellular region // inferred from electronic annotation		GO:0005576	NP_001027564///NP_002656	NM_001032392///NM_002665	Q02325	Hs.652169///Hs.652174	chr2p11.2	88058605	88059138	+	GenBank	Consensus sequence
214581_x_at	0.00657104	2.11595	up	6.91198	6.81006	7.27485	8.38718	7.92948	7.92415	chr6:47200012-47277641 (-) // 91.64 // p12.3	27242	TNFRSF21	tumor necrosis factor receptor superfamily, member 21	0001783 // B cell apoptotic process // inferred from sequence or structural similarity///0002250 // adaptive immune response // inferred from sequence or structural similarity///0002376 // immune system process // inferred from electronic annotation///0006915 // apoptotic process // inferred from mutant phenotype///0006959 // humoral immune response // inferred from sequence or structural similar…	0005737 // cytoplasm // inferred from direct assay///0005886 // plasma membrane // traceable author statement///0005887 // integral component of plasma membrane // inferred from direct assay///0016020 // membrane // inferred from electronic annotation///0016021 // integral component of membrane // inferred from electronic annotation///0030424 // axon // inferred from electronic annotation///00312…	0005515 // protein binding // inferred from physical interaction	GO:0001783|GO:0002250|GO:0002376|GO:0006915|GO:0006959|GO:0007165|GO:0030889|GO:0031642|GO:0042130|GO:0042552|GO:0044255|GO:0044281|GO:0048713|GO:0050852|GO:0051402|GO:0071356|GO:0097252|GO:2000663|GO:2000666|GO:2001180|GO:0005737|GO:0005886|GO:0005887|GO:0016020|GO:0016021|GO:0030424|GO:0031226|GO:0005515	NP_055267	NM_014452	O75509///B3KMB6///Q59FR5///Q9NZD9	Hs.443577	chr6p21.1	47200012	47277641	-	GenBank	Consensus sequence
214790_at	0.00683957	3.04731	up	6.54634	6.13809	6.7443	8.59772	7.85762	7.796	chr6:76344420-76389582 (+) // 81.66 // q14.1	26054	SENP6	SUMO1/sentrin specific peptidase 6	0006508 // proteolysis // inferred from electronic annotation///0016925 // protein sumoylation // inferred from electronic annotation///0016926 // protein desumoylation // inferred from mutant phenotype///0070646 // protein modification by small protein removal // inferred from direct assay///0090169 // regulation of spindle assembly // inferred from mutant phenotype///0090234 // regulation of ki…	0005634 // nucleus // inferred from direct assay///0005730 // nucleolus // inferred from direct assay///0005737 // cytoplasm // inferred from direct assay	0005515 // protein binding // inferred from physical interaction///0008233 // peptidase activity // inferred from electronic annotation///0008234 // cysteine-type peptidase activity // inferred from electronic annotation///0016787 // hydrolase activity // inferred from electronic annotation///0016929 // SUMO-specific protease activity // inferred from mutant phenotype	GO:0006508|GO:0016925|GO:0016926|GO:0070646|GO:0090169|GO:0090234|GO:0005634|GO:0005730|GO:0005737|GO:0005515|GO:0008233|GO:0008234|GO:0016787|GO:0016929	NP_001093879///NP_056386///XP_006715520	NM_001100409///NM_015571///XM_006715457///XR_241847	Q9GZR1///B3KM94///B3KMM0///B3KMQ1///B3KX86///D6RG09///D6RJH1///E7EQN6///F8W6D9///H0Y4F4///H0Y8Y8	Hs.485784///Hs.627115	chr6q13-q14.3	76344420	76389582	+	GenBank	Consensus sequence
214850_at	0.014366	2.25322	down	7.21185	7.38056	7.35642	5.59475	6.34491	6.4932	chr5:69206096-69770251 (+) // 91.55 // q13.2///chr5:69423286-69521727 (-) // 91.72 // q13.2///chr5:70423603-70504062 (-) // 91.47 // q13.2	11039	SMA4	glucuronidase, beta pseudogene	0001501 // skeletal system development // traceable author statement///0005975 // carbohydrate metabolic process // inferred from electronic annotation///0007399 // nervous system development // traceable author statement		0004553 // hydrolase activity, hydrolyzing O-glycosyl compounds // inferred from electronic annotation	GO:0001501|GO:0005975|GO:0007399|GO:0004553		NM_006780///NM_021652///NR_024054///NR_029426	Q15486	Hs.654588	chr5q13.2	69206096	69770251	+	GenBank	Consensus sequence
214862_x_at	0.0103249	2.31422	down	5.0473	5.39604	5.70906	3.81944	4.43779	4.2636	chr10:70459545-70460551 (+) // 97.86 // q21.3		RP11-119F7.5									Hs.139006///Hs.598166		70459545	70460551	+	GenBank	Consensus sequence
215009_s_at	0.00103515	2.33887	up	8.55134	8.77189	8.9745	10.1305	9.97405	9.87062	chr4:83814701-83821696 (-) // 37.95 // q21.22	100499177	THAP9-AS1	THAP9 antisense RNA 1						NR_034075///NR_034076///NR_034077		Hs.728916		83814701	83821696	-	GenBank	Consensus sequence
215304_at	0.000155	2.57745	down	8.06376	8.02485	8.33362	6.74824	6.77811	6.79803	chr15:71585700-71587262 (+) // 59.59 // q23											Hs.655686		71585700	71587262	+	GenBank	Consensus sequence
215321_at	0.0259859	2.1104	down	6.26209	6.8492	6.98889	5.20252	5.93789	5.72721	chr7:87370830-87459754 (+) // 99.02 // q21.12	154661	RUNDC3B	RUN domain containing 3B					NP_001127877///NP_001127878///NP_612147///XP_005250213///XP_005250214///XP_005250215	NM_001134405///NM_001134406///NM_138290///XM_005250156///XM_005250157///XM_005250158	Q96NL0///B4DEG0	Hs.411488	chr7q21.12	87370830	87459754	+	GenBank	Consensus sequence
215635_at	0.043372	2.08528	down	6.52659	6.82768	7.53734	5.52031	5.96565	6.22493	chr15:85526717-85528153 (+) // 77.79 // q25.3											Hs.671982		85526717	85528153	+	GenBank	Consensus sequence
215739_s_at	0.0463447	2.04939	down	6.52684	6.31012	7.10142	5.06474	5.95144	5.81661	chr13:113153123-113242294 (-) // 99.84 // q34	10426	TUBGCP3	tubulin, gamma complex associated protein 3	0000086 // G2/M transition of mitotic cell cycle // traceable author statement///0000226 // microtubule cytoskeleton organization // inferred from electronic annotation///0000278 // mitotic cell cycle // traceable author statement///0007020 // microtubule nucleation // non-traceable author statement///0007338 // single fertilization // non-traceable author statement	0000922 // spindle pole // inferred from electronic annotation///0005737 // cytoplasm // inferred from direct assay///0005813 // centrosome // inferred from direct assay///0005813 // centrosome // non-traceable author statement///0005814 // centriole // inferred from direct assay///0005815 // microtubule organizing center // inferred from electronic annotation///0005819 // spindle // non-traceabl…	0005198 // structural molecule activity // non-traceable author statement///0005200 // structural constituent of cytoskeleton // non-traceable author statement///0005515 // protein binding // inferred from physical interaction///0043015 // gamma-tubulin binding // inferred from direct assay	GO:0000086|GO:0000226|GO:0000278|GO:0007020|GO:0007338|GO:0000922|GO:0005737|GO:0005813|GO:0005813|GO:0005814|GO:0005815|GO:0005819|GO:0005827|GO:0005829|GO:0005856|GO:0005874|GO:0016020|GO:0005198|GO:0005200|GO:0005515|GO:0043015	NP_001273206///NP_001273207///NP_001273208///NP_006313///XP_005268350	NM_001286277///NM_001286278///NM_001286279///NM_006322///XM_005268293///XR_245841	Q96CW5///B4DYP7	Hs.224152///Hs.595145	chr13q34	113153123	113242294	-	GenBank	Consensus sequence
216049_at	0.00412735	2.75252	up	6.9919	7.491	7.80084	8.9989	8.7432	8.92391	chr5:95067560-95091797 (+) // 83.63 // q15	22836	RHOBTB3	Rho-related BTB domain containing 3	0006200 // ATP catabolic process // inferred from direct assay///0006810 // transport // inferred from electronic annotation///0007264 // small GTPase mediated signal transduction // inferred from electronic annotation///0008152 // metabolic process // inferred from electronic annotation///0042147 // retrograde transport, endosome to Golgi // inferred from mutant phenotype	0005794 // Golgi apparatus // inferred from electronic annotation	0000166 // nucleotide binding // inferred from electronic annotation///0005515 // protein binding // inferred from physical interaction///0005524 // ATP binding // inferred from direct assay///0005525 // GTP binding // inferred from electronic annotation///0016787 // hydrolase activity // inferred from electronic annotation///0016887 // ATPase activity // inferred from direct assay///0017137 // R…	GO:0006200|GO:0006810|GO:0007264|GO:0008152|GO:0042147|GO:0005794|GO:0000166|GO:0005515|GO:0005524|GO:0005525|GO:0016787|GO:0016887|GO:0017137	NP_055714	NM_014899	O94955///D6R935///D6RC79///D6RG10///H0Y8R9///H0Y9A8///H0Y9P6///H0Y9R7///H0Y9W9///H0YA85	Hs.445030///Hs.657485///Hs.674238///Hs.685229///Hs.705638	chr5q15	95067560	95091797	+	GenBank	Consensus sequence
217028_at	0.000318	2.76609	down	8.99484	8.64621	8.82432	7.47938	7.21372	7.36872	chr2:136871940-136875719 (-) // 98.68 // q22.1	7852	CXCR4	chemokine (C-X-C motif) receptor 4	0000187 // activation of MAPK activity // traceable author statement///0001569 // patterning of blood vessels // inferred from electronic annotation///0001666 // response to hypoxia // inferred from expression pattern///0001667 // ameboidal cell migration // inferred from electronic annotation///0001764 // neuron migration // inferred from electronic annotation///0002407 // dendritic cell chemota…	0005737 // cytoplasm // traceable author statement///0005764 // lysosome // inferred from direct assay///0005768 // endosome // inferred from electronic annotation///0005769 // early endosome // inferred from direct assay///0005770 // late endosome // inferred from direct assay///0005886 // plasma membrane // inferred from direct assay///0005886 // plasma membrane // traceable author statement///…	0001618 // virus receptor activity // inferred from electronic annotation///0003779 // actin binding // inferred from direct assay///0004871 // signal transducer activity // inferred from electronic annotation///0004930 // G-protein coupled receptor activity // traceable author statement///0004950 // chemokine receptor activity // inferred from electronic annotation///0005515 // protein binding /…	GO:0000187|GO:0001569|GO:0001666|GO:0001667|GO:0001764|GO:0002407|GO:0006915|GO:0006935|GO:0006954|GO:0007165|GO:0007186|GO:0007204|GO:0007281|GO:0007420|GO:0008045|GO:0008354|GO:0009615|GO:0016032|GO:0019048|GO:0019722|GO:0030260|GO:0030334|GO:0042098|GO:0042119|GO:0043217|GO:0048699|GO:0048714|GO:0050920|GO:0061351|GO:0070098|GO:0070098|GO:0071345|GO:0005737|GO:0005764|GO:0005768|GO:0005769|GO:…	NP_001008540///NP_003458	NM_001008540///NM_003467	P61073///Q5MIL4	Hs.593413	chr2q21	136871940	136875719	-	GenBank	Consensus sequence
217437_s_at	8.26e-05	3.17678	down	8.18709	8.13215	8.33499	6.40923	6.54789	6.69441	chr8:38677849-38708293 (+) // 93.42 // p11.22	6867	TACC1	transforming, acidic coiled-coil containing protein 1	0000226 // microtubule cytoskeleton organization // inferred from electronic annotation///0007049 // cell cycle // inferred from electronic annotation///0008283 // cell proliferation // inferred from electronic annotation///0021987 // cerebral cortex development // inferred from electronic annotation///0022008 // neurogenesis // inferred from electronic annotation///0022027 // interkinetic nuclea…	0005634 // nucleus // inferred from electronic annotation///0005737 // cytoplasm // inferred from direct assay///0005815 // microtubule organizing center // inferred from electronic annotation///0005856 // cytoskeleton // inferred from electronic annotation///0015630 // microtubule cytoskeleton // inferred from direct assay///0045111 // intermediate filament cytoskeleton // inferred from direct a…	0005515 // protein binding // inferred from physical interaction///0019904 // protein domain specific binding // inferred from electronic annotation	GO:0000226|GO:0007049|GO:0008283|GO:0021987|GO:0022008|GO:0022027|GO:0032886|GO:0051301|GO:0005634|GO:0005737|GO:0005815|GO:0005856|GO:0015630|GO:0045111|GO:0005515|GO:0019904	NP_001116296///NP_001139688///NP_006274///XP_005273679///XP_005273681///XP_005273682///XP_005273683///XP_005273684///XP_005273685///XP_005273686///XP_005273687///XP_005273688	NM_001122824///NM_001146216///NM_006283///XM_005273622///XM_005273624///XM_005273625///XM_005273626///XM_005273627///XM_005273628///XM_005273629///XM_005273630///XM_005273631	O75410///B4DH49///B4DHF7///B4E0Z9///B4E302///B4E3H6///B4E3L7///B7Z3G3///Q5HYH0///Q8IUJ5///E7ET87///E5RJU4///E5RIP3///E5RI10///E5RFM9///E5RJG6///E7EVI4///G8JLK4///H0YAY0///H0YBT8///R4GMT7	Hs.279245///Hs.618514///Hs.638095///Hs.642259///Hs.733343///Hs.734942	chr8p11.22	38677849	38708293	+	GenBank	Consensus sequence
217626_at	0.000767	2.01708	up	5.84997	5.47185	5.683	6.6722	6.69752	6.6719	chr10:5005623-5006264 (+) // 98.77 // p15.1///chr10:5045397-5046040 (-) // 98.46 // p15.1	1645	AKR1C1	aldo-keto reductase family 1, member C1	0001523 // retinoid metabolic process // traceable author statement///0006629 // lipid metabolic process // inferred from electronic annotation///0006693 // prostaglandin metabolic process // inferred from direct assay///0006805 // xenobiotic metabolic process // non-traceable author statement///0007186 // G-protein coupled receptor signaling pathway // inferred from direct assay///0007586 // dig…	0005737 // cytoplasm // inferred from electronic annotation///0005829 // cytosol // inferred from direct assay///0005829 // cytosol // traceable author statement///0070062 // extracellular vesicular exosome // inferred from direct assay	0004032 // alditol:NADP+ 1-oxidoreductase activity // inferred from direct assay///0004033 // aldo-keto reductase (NADP) activity // traceable author statement///0004958 // prostaglandin F receptor activity // inferred from direct assay///0016491 // oxidoreductase activity // inferred from electronic annotation///0016655 // oxidoreductase activity, acting on NAD(P)H, quinone or similar compound a…	GO:0001523|GO:0006629|GO:0006693|GO:0006805|GO:0007186|GO:0007586|GO:0007603|GO:0008202|GO:0008202|GO:0008206|GO:0008284|GO:0015721|GO:0030299|GO:0030855|GO:0034694|GO:0042448|GO:0042574|GO:0042632|GO:0044597|GO:0044598|GO:0046683|GO:0051260|GO:0051897|GO:0055114|GO:0071395|GO:0005737|GO:0005829|GO:0005829|GO:0070062|GO:0004032|GO:0004033|GO:0004958|GO:0016491|GO:0016655|GO:0018636|GO:0031406|GO:…	NP_001344	NM_001353	A6NHU4///Q04828///P52895///B4E0M1///H0Y804	Hs.677669///Hs.715618	chr10p15-p14	5005623	5006264	+	GenBank	Consensus sequence
217678_at	0.00496267	6.19962	up	7.1054	8.05218	8.33128	9.9043	10.8617	10.6194	chr4:139088320-139089367 (-) // 57.81 // q28.3	23657	SLC7A11	solute carrier family 7 (anionic amino acid transporter light chain, xc- system), member 11	0003333 // amino acid transmembrane transport // inferred from electronic annotation///0006810 // transport // inferred from electronic annotation///0006811 // ion transport // traceable author statement///0006865 // amino acid transport // traceable author statement///0006979 // response to oxidative stress // inferred from electronic annotation///0007420 // brain development // inferred from el…	0005791 // rough endoplasmic reticulum // inferred from electronic annotation///0005856 // cytoskeleton // inferred from electronic annotation///0005886 // plasma membrane // traceable author statement///0016020 // membrane // inferred from electronic annotation///0016021 // integral component of membrane // inferred from electronic annotation///0043231 // intracellular membrane-bounded organelle…	0005515 // protein binding // inferred from physical interaction///0015171 // amino acid transmembrane transporter activity // inferred from electronic annotation///0015327 // cystine:glutamate antiporter activity // traceable author statement	GO:0003333|GO:0006810|GO:0006811|GO:0006865|GO:0006979|GO:0007420|GO:0007596|GO:0009636|GO:0015813|GO:0035094|GO:0050900|GO:0055085|GO:0070306|GO:0070527|GO:0005791|GO:0005856|GO:0005886|GO:0016020|GO:0016021|GO:0043231|GO:0005515|GO:0015171|GO:0015327	NP_055146///XP_005262932	NM_014331///XM_005262875	Q9UPY5///H0Y9F9///Q9BYH2///Q9P1X0///Q4W5A5	Hs.390594///Hs.706054	chr4q28-q32	139088320	139089367	-	GenBank	Consensus sequence
218093_s_at	0.0186111	2.4725	down	8.33433	9.06558	9.01705	7.01114	7.79432	7.69357	chr13:111530887-111567416 (-) // 99.12 // q34	55608	ANKRD10	ankyrin repeat domain 10			0005515 // protein binding // inferred from electronic annotation	GO:0005515	NP_001273650///NP_060134	NM_001286721///NM_017664///NR_104586///NR_104587	Q9NXR5///B3KTU6///Q8IUW1///Q9H6D6///Q9NXQ9	Hs.525163	chr13q34	111530887	111567416	-	GenBank	Exemplar sequence
218242_s_at	0.00403846	2.21074	down	9.75134	9.59041	9.77326	8.19266	8.73429	8.75447	chr11:67924575-67926491 (-) // 98.91 // q13.2	51111	SUV420H1	suppressor of variegation 4-20 homolog 1 (Drosophila)	0006351 // transcription, DNA-templated // inferred from electronic annotation///0006355 // regulation of transcription, DNA-templated // inferred from electronic annotation///0016568 // chromatin modification // inferred from electronic annotation///0016571 // histone methylation // inferred from electronic annotation///0032259 // methylation // inferred from electronic annotation///0034770 // h…	0000780 // condensed nuclear chromosome, centromeric region // inferred from electronic annotation///0005634 // nucleus // inferred from electronic annotation///0005694 // chromosome // inferred from electronic annotation	0005515 // protein binding // inferred from electronic annotation///0008168 // methyltransferase activity // inferred from electronic annotation///0016740 // transferase activity // inferred from electronic annotation///0018024 // histone-lysine N-methyltransferase activity // inferred from direct assay///0042799 // histone methyltransferase activity (H4-K20 specific) // inferred from electronic …	GO:0006351|GO:0006355|GO:0016568|GO:0016571|GO:0032259|GO:0034770|GO:0034773|GO:0000780|GO:0005634|GO:0005694|GO:0005515|GO:0008168|GO:0016740|GO:0018024|GO:0042799	NP_057112///NP_060105///XP_005274092///XP_005274093///XP_005274094///XP_005274095///XP_006718644	NM_016028///NM_017635///XM_005274035///XM_005274036///XM_005274037///XM_005274038///XM_006718581	Q4FZB7///B5MCB3///B7WNX0///B7Z5N2///C9J6S5///C9JFG1///C9JP58///E9PKD9///F8WFA4///H7BXP2	Hs.632120///Hs.713195///Hs.736528	chr11q13.2	67924575	67926491	-	GenBank	Exemplar sequence
218559_s_at	0.000115	2.99076	down	9.4062	9.0984	9.15428	7.6986	7.54764	7.6711	chr20:39314518-39317563 (-) // 90.85 // q12	9935	MAFB	v-maf avian musculoaponeurotic fibrosarcoma oncogene homolog B	0006351 // transcription, DNA-templated // inferred from electronic annotation///0006355 // regulation of transcription, DNA-templated // inferred from electronic annotation///0006357 // regulation of transcription from RNA polymerase II promoter // inferred from electronic annotation///0007379 // segment specification // inferred from electronic annotation///0007423 // sensory organ development …	0005634 // nucleus // inferred from electronic annotation///0005667 // transcription factor complex // inferred from electronic annotation	0003677 // DNA binding // inferred from electronic annotation///0003700 // sequence-specific DNA binding transcription factor activity // inferred from electronic annotation///0005515 // protein binding // inferred from physical interaction///0008134 // transcription factor binding // inferred from direct assay///0043565 // sequence-specific DNA binding // inferred from electronic annotation	GO:0006351|GO:0006355|GO:0006357|GO:0007379|GO:0007423|GO:0007585|GO:0021571|GO:0021572|GO:0033077|GO:0035284|GO:0042472|GO:0045647|GO:0045944|GO:0048538|GO:0005634|GO:0005667|GO:0003677|GO:0003700|GO:0005515|GO:0008134|GO:0043565	NP_005452	NM_005461	Q9Y5Q3	Hs.169487///Hs.718691	chr20q11.2-q13.1	39314518	39317563	-	GenBank	Exemplar sequence
218723_s_at	0.0035267	3.2738	up	4.06971	3.94387	4.2179	6.31303	5.60346	5.44789	chr13:42031711-42045007 (+) // 96.31 // q14.11	28984	RGCC	regulator of cell cycle	0001100 // negative regulation of exit from mitosis // inferred from direct assay///0001937 // negative regulation of endothelial cell proliferation // inferred from direct assay///0003331 // positive regulation of extracellular matrix constituent secretion // inferred from direct assay///0006956 // complement activation // inferred from mutant phenotype///0007049 // cell cycle // inferred from e…	0005634 // nucleus // inferred from direct assay///0005730 // nucleolus // inferred from direct assay///0005737 // cytoplasm // inferred from direct assay///0005813 // centrosome // inferred from direct assay///0005815 // microtubule organizing center // inferred from electronic annotation///0005856 // cytoskeleton // inferred from electronic annotation	0005515 // protein binding // inferred from physical interaction///0019901 // protein kinase binding // inferred from physical interaction///0019901 // protein kinase binding // inferred from sequence or structural similarity///0030295 // protein kinase activator activity // inferred from direct assay///0070412 // R-SMAD binding // inferred from physical interaction	GO:0001100|GO:0001937|GO:0003331|GO:0006956|GO:0007049|GO:0008285|GO:0010718|GO:0010718|GO:0016525|GO:0031659|GO:0032967|GO:0043537|GO:0045840|GO:0050710|GO:0050715|GO:0051091|GO:0051496|GO:0051726|GO:0071158|GO:0071456|GO:0071850|GO:0072537|GO:0090272|GO:1901313|GO:1901991|GO:2000048|GO:2000353|GO:2000573|GO:0005634|GO:0005730|GO:0005737|GO:0005813|GO:0005815|GO:0005856|GO:0005515|GO:0019901|GO:…	NP_054778	NM_014059	Q9H4X1	Hs.507866	chr13q14.11	42031711	42045007	+	GenBank	Exemplar sequence
218783_at	0.0115753	2.01184	down	6.64472	6.5129	6.82083	5.23014	5.86039	5.86238	chr1:212113744-212180739 (-) // 89.69 // q32.3	25896	INTS7	integrator complex subunit 7	0000077 // DNA damage checkpoint // inferred from mutant phenotype///0006974 // cellular response to DNA damage stimulus // inferred from electronic annotation///0016180 // snRNA processing // inferred from direct assay///0071479 // cellular response to ionizing radiation // inferred from direct assay	0005634 // nucleus // inferred from electronic annotation///0005694 // chromosome // inferred from direct assay///0032039 // integrator complex // inferred from direct assay	0005488 // binding // inferred from electronic annotation///0005515 // protein binding // inferred from physical interaction	GO:0000077|GO:0006974|GO:0016180|GO:0071479|GO:0005634|GO:0005694|GO:0032039|GO:0005488|GO:0005515	NP_001186738///NP_001186740///NP_001186741///NP_056249	NM_001199809///NM_001199811///NM_001199812///NM_015434///NR_037667	Q9NVH2	Hs.369285///Hs.629852	chr1q32.3	212113744	212180739	-	GenBank	Exemplar sequence
218806_s_at	0.000266	2.19616	down	9.34904	9.55292	9.64125	8.32976	8.44891	8.3596	chr1:108114189-108507538 (-) // 99.86 // p13.3	10451	VAV3	vav 3 guanine nucleotide exchange factor	0001525 // angiogenesis // inferred from electronic annotation///0006906 // vesicle fusion // inferred from electronic annotation///0006974 // cellular response to DNA damage stimulus // inferred from mutant phenotype///0007229 // integrin-mediated signaling pathway // inferred from electronic annotation///0007264 // small GTPase mediated signal transduction // traceable author statement///000759…	0005737 // cytoplasm // inferred from electronic annotation///0005829 // cytosol // traceable author statement///0005886 // plasma membrane // inferred from electronic annotation///0070062 // extracellular vesicular exosome // inferred from direct assay	0005070 // SH3/SH2 adaptor activity // traceable author statement///0005085 // guanyl-nucleotide exchange factor activity // not recorded///0005085 // guanyl-nucleotide exchange factor activity // traceable author statement///0005089 // Rho guanyl-nucleotide exchange factor activity // inferred from electronic annotation///0005096 // GTPase activator activity // traceable author statement///00051…	GO:0001525|GO:0006906|GO:0006974|GO:0007229|GO:0007264|GO:0007596|GO:0009967|GO:0016477|GO:0030031|GO:0030032|GO:0030168|GO:0030890|GO:0032314|GO:0032321|GO:0032855|GO:0035023|GO:0035556|GO:0038095|GO:0038096|GO:0042493|GO:0043065|GO:0043087|GO:0043547|GO:0043552|GO:0045087|GO:0045785|GO:0048011|GO:0050853|GO:0051056|GO:0097190|GO:0005737|GO:0005829|GO:0005886|GO:0070062|GO:0005070|GO:0005085|GO:…	NP_001073343///NP_006104///XP_005270416///XP_005270417///XP_005270418	NM_001079874///NM_006113///XM_005270359///XM_005270360///XM_005270361	Q9UKW4///B4DHL6///B4DU29///B7Z3Z5///E9PMJ5///F5GXH7///H0YCG7///H0YDG2///H9KV67	Hs.267659///Hs.597802///Hs.602722	chr1p13.3	108114189	108507538	-	GenBank	Exemplar sequence
218851_s_at	0.0391529	2.09418	up	5.44206	4.86667	5.35865	6.88499	5.88699	6.09456	chr2:128520695-128568736 (-) // 98.04 // q14.3	55339///84826	SFT2D3///WDR33	SFT2 domain containing 3///WD repeat domain 33	0006301 // postreplication repair // non-traceable author statement///0006397 // mRNA processing // inferred from electronic annotation///0006810 // transport // inferred from electronic annotation///0007283 // spermatogenesis // non-traceable author statement///0015031 // protein transport // inferred from electronic annotation///0016192 // vesicle-mediated transport // inferred from electronic …	0005581 // collagen trimer // inferred from electronic annotation///0005634 // nucleus // inferred from direct assay///0016020 // membrane // inferred from electronic annotation///0016021 // integral component of membrane // inferred from electronic annotation	0005515 // protein binding // inferred from electronic annotation///0044822 // poly(A) RNA binding // inferred from direct assay	GO:0006301|GO:0006397|GO:0006810|GO:0007283|GO:0015031|GO:0016192|GO:0005581|GO:0005634|GO:0016020|GO:0016021|GO:0005515|GO:0044822	NP_001006623///NP_001006624///NP_060853///NP_116129///XP_005263754	NM_001006622///NM_001006623///NM_018383///NM_032740///XM_005263697	Q9C0J8///B9A053///C9J8B4///Q587I9	Hs.345849///Hs.554831///Hs.604360///Hs.639701///Hs.700855	chr2q14.3	128520695	128568736	-	GenBank	Exemplar sequence
218880_at	0.0348868	2.00915	up	8.57675	8.65364	8.78067	10.2969	9.26865	9.46528	chr2:28635258-28637514 (+) // 95.23 // p23.2	2355	FOSL2	FOS-like antigen 2	0006351 // transcription, DNA-templated // inferred from electronic annotation///0006355 // regulation of transcription, DNA-templated // inferred from electronic annotation///0006357 // regulation of transcription from RNA polymerase II promoter // traceable author statement///0006366 // transcription from RNA polymerase II promoter // inferred from electronic annotation///0007565 // female preg…	0005634 // nucleus // inferred from direct assay///0005730 // nucleolus // inferred from direct assay	0000977 // RNA polymerase II regulatory region sequence-specific DNA binding // inferred from electronic annotation///0003677 // DNA binding // inferred from electronic annotation///0003690 // double-stranded DNA binding // inferred from electronic annotation///0003700 // sequence-specific DNA binding transcription factor activity // inferred from electronic annotation///0043565 // sequence-speci…	GO:0006351|GO:0006355|GO:0006357|GO:0006366|GO:0007565|GO:0008219|GO:0009612|GO:0032570|GO:0032870|GO:0042493|GO:0043278|GO:0048146|GO:0051412|GO:0051591|GO:0005634|GO:0005730|GO:0000977|GO:0003677|GO:0003690|GO:0003700|GO:0043565	NP_005244///XP_005264288///XP_006712039///XP_006712040	NM_005253///XM_005264231///XM_006711976///XM_006711977	P15408///C9JCN8///Q9H5M2	Hs.220971///Hs.596385///Hs.596972///Hs.639222///Hs.696748	chr2p23.3	28635258	28637514	+	GenBank	Consensus sequence
218987_at	0.00150433	2.90173	down	9.37005	9.2778	9.27964	7.38467	8.0207	7.91137	chr12:14578282-14651181 (+) // 99.92 // p13.1	55729	ATF7IP	activating transcription factor 7 interacting protein	0000122 // negative regulation of transcription from RNA polymerase II promoter // inferred from electronic annotation///0006200 // ATP catabolic process // inferred from electronic annotation///0006306 // DNA methylation // inferred from direct assay///0006351 // transcription, DNA-templated // inferred from electronic annotation///0006355 // regulation of transcription, DNA-templated // inferre…	0005634 // nucleus // inferred from direct assay///0005667 // transcription factor complex // inferred from electronic annotation	0003714 // transcription corepressor activity // inferred from electronic annotation///0005515 // protein binding // inferred from physical interaction///0016887 // ATPase activity // inferred from electronic annotation	GO:0000122|GO:0006200|GO:0006306|GO:0006351|GO:0006355|GO:0016032|GO:0019048|GO:0045892|GO:0045893|GO:0045898|GO:0005634|GO:0005667|GO:0003714|GO:0005515|GO:0016887	NP_001273443///NP_001273444///NP_060649///NP_851997///XP_005253481///XP_006719171///XP_006719172	NM_001286514///NM_001286515///NM_018179///NM_181352///XM_005253424///XM_006719108///XM_006719109	Q6VMQ6///A8MV73///B3KNI7///B3KQF8///B4DRL6///B4E2A2///F5GX74///F5GYR7///F5GZ10///F5GZ98///F5H1K9///F5H221///F5H2H9///F5H2W9///F5H3C4///F5H502///F5H592///F5H6X8///F5H8I0///F8WE35///G3V1U0///H0YFA3	Hs.591151///Hs.599865///Hs.742255	chr12p13.1	14578282	14651181	+	GenBank	Exemplar sequence
219094_at	0.000985	2.68599	up	5.61558	5.22593	5.63046	7.10761	6.78228	6.85845	chr3:137906370-137965699 (+) // 96.11 // q22.3	25852	ARMC8	armadillo repeat containing 8			0005488 // binding // inferred from electronic annotation///0005515 // protein binding // inferred from electronic annotation	GO:0005488|GO:0005515	NP_001253970///NP_001253971///NP_001269271///NP_054873///NP_056211///NP_998819///XP_006713627///XP_006713628///XP_006713629///XP_006713630	NM_001267041///NM_001267042///NM_001282342///NM_014154///NM_015396///NM_213654///XM_006713564///XM_006713565///XM_006713566///XM_006713567	Q8IUR7///A8MTG8///B7Z5P0///B7Z637///B7Z979///C9J2I1///C9J625///C9J8P8///C9JAA7///C9JBY2///G5E9V6///G5E9V7///H7C4J4///H7C5B7///H7C5H2///Q9NZY0	Hs.266826///Hs.602239///Hs.671641///Hs.744868	chr3q22.3	137906370	137965699	+	GenBank	Exemplar sequence
219270_at	0.00544764	2.47221	up	6.34972	6.30323	6.20957	8.06338	7.37743	7.3391	chr15:41245690-41248709 (+) // 95.88 // q15.1	79094	CHAC1	ChaC, cation transport regulator homolog 1 (E. coli)	0006915 // apoptotic process // inferred from electronic annotation///0006986 // response to unfolded protein // inferred from electronic annotation///0007219 // Notch signaling pathway // inferred from electronic annotation///0007399 // nervous system development // inferred from electronic annotation///0010955 // negative regulation of protein processing // inferred from mutant phenotype///0022…	0005737 // cytoplasm // inferred from electronic annotation///0005794 // Golgi apparatus // inferred from electronic annotation///0005802 // trans-Golgi network // inferred from sequence or structural similarity///0005829 // cytosol // inferred from direct assay	0005112 // Notch binding // inferred from sequence or structural similarity///0005515 // protein binding // inferred from physical interaction	GO:0006915|GO:0006986|GO:0007219|GO:0007399|GO:0010955|GO:0022008|GO:0045746|GO:0070059|GO:0005737|GO:0005794|GO:0005802|GO:0005829|GO:0005112|GO:0005515	NP_001136248///NP_077016	NM_001142776///NM_024111	Q9BUX1///H0YK90	Hs.155569	chr15q15.1	41245690	41248709	+	GenBank	Exemplar sequence
219313_at	0.00449891	2.02015	down	5.12162	5.14389	5.32155	3.85576	4.38287	4.30506	chr3:113633304-113666017 (+) // 93.06 // q13.31	54762	GRAMD1C	GRAM domain containing 1C		0016020 // membrane // inferred from electronic annotation///0016021 // integral component of membrane // inferred from electronic annotation		GO:0016020|GO:0016021	NP_001165576///NP_060047///XP_005247603///XP_005247604	NM_001172105///NM_017577///XM_005247546///XM_005247547	Q8IYS0///B3KSA7///B3KUR5///B4DF12///C9J7B8///C9K0V2///E9PHT3///F8WCA8	Hs.24583///Hs.602378	chr3q13.31	113633304	113666017	+	GenBank	Exemplar sequence
219475_at	0.000131	2.37347	up	6.71441	6.97635	6.8871	8.1709	8.03807	8.10988	chr16:83994169-83999936 (+) // 96.33 // q23.3	29948	OSGIN1	氧化应激诱导生长抑制剂 oxidative stress induced growth inhibitor 1	0007275 // multicellular organismal development // inferred from electronic annotation///0030154 // cell differentiation // inferred from electronic annotation///0030308 // negative regulation of cell growth // inferred from direct assay///0040008 // regulation of growth // inferred from electronic annotation		0008083 // growth factor activity // inferred from direct assay	GO:0007275|GO:0030154|GO:0030308|GO:0040008|GO:0008083	NP_892026	NM_013370///NM_182980///NM_182981	Q9UJX0///H3BT09///H3BTF9///J3KRK7	Hs.128055	chr16q23.3	83994169	83999936	+	GenBank	Exemplar sequence
219795_at	0.0223223	2.60743	down	10.9631	10.064	10.2392	9.55253	8.89535	8.67064	chrX:115567789-115592623 (+) // 87.99 // q23	11254	SLC6A14	solute carrier family 6 (amino acid transporter), member 14	0003333 // amino acid transmembrane transport // traceable author statement///0006520 // cellular amino acid metabolic process // traceable author statement///0006810 // transport // traceable author statement///0006811 // ion transport // traceable author statement///0006836 // neurotransmitter transport // inferred from electronic annotation///0006865 // amino acid transport // traceable author…	0005886 // plasma membrane // traceable author statement///0016020 // membrane // inferred from electronic annotation///0016021 // integral component of membrane // inferred from electronic annotation///0031526 // brush border membrane // inferred from electronic annotation///0070062 // extracellular vesicular exosome // inferred from direct assay	0005328 // neurotransmitter:sodium symporter activity // inferred from electronic annotation///0015171 // amino acid transmembrane transporter activity // traceable author statement///0015293 // symporter activity // inferred from electronic annotation	GO:0003333|GO:0006520|GO:0006810|GO:0006811|GO:0006836|GO:0006865|GO:0009636|GO:0055085|GO:0005886|GO:0016020|GO:0016021|GO:0031526|GO:0070062|GO:0005328|GO:0015171|GO:0015293	NP_009162	NM_007231	Q9UN76///B2R8J1///B4E2E9	Hs.522109	chrXq23	115567789	115592623	+	GenBank	Exemplar sequence
219806_s_at	0.000427	2.26377	up	6.7051	6.46535	6.81163	7.76497	7.85337	7.89993	chr11:93211640-93276514 (-) // 90.35 // q21	56935	SMCO4	single-pass membrane protein with coiled-coil domains 4		0016020 // membrane // inferred from electronic annotation///0016021 // integral component of membrane // inferred from electronic annotation		GO:0016020|GO:0016021	NP_064564	NM_020179	Q9NRQ5///E9PSB8///E9PQ76	Hs.438064	chr11q21	93211640	93276514	-	GenBank	Exemplar sequence
219825_at	0.0415996	2.18139	down	7.00405	5.7425	6.21629	5.01361	5.23287	5.34061	chr2:72356454-72374963 (-) // 96.22 // p13.2	56603	CYP26B1	cytochrome P450, family 26, subfamily B, polypeptide 1	0001709 // cell fate determination // inferred from sequence or structural similarity///0006766 // vitamin metabolic process // traceable author statement///0006805 // xenobiotic metabolic process // traceable author statement///0007140 // male meiosis // inferred from sequence or structural similarity///0007283 // spermatogenesis // inferred from sequence or structural similarity///0009954 // pr…	0005737 // cytoplasm // inferred from direct assay///0005783 // endoplasmic reticulum // inferred from electronic annotation///0005783 // endoplasmic reticulum // non-traceable author statement///0005789 // endoplasmic reticulum membrane // traceable author statement///0016020 // membrane // inferred from electronic annotation///0031090 // organelle membrane // inferred from electronic annotation…	0001972 // retinoic acid binding // inferred from direct assay///0004497 // monooxygenase activity // inferred from electronic annotation///0005506 // iron ion binding // inferred from electronic annotation///0008401 // retinoic acid 4-hydroxylase activity // inferred from direct assay///0009055 // electron carrier activity // inferred from electronic annotation///0016491 // oxidoreductase activi…	GO:0001709|GO:0006766|GO:0006805|GO:0007140|GO:0007283|GO:0009954|GO:0010628|GO:0030326|GO:0034653|GO:0042573|GO:0043587|GO:0044281|GO:0048384|GO:0048387|GO:0055114|GO:0060349|GO:0071300|GO:2001037|GO:0005737|GO:0005783|GO:0005783|GO:0005789|GO:0016020|GO:0031090|GO:0043231|GO:0001972|GO:0004497|GO:0005506|GO:0008401|GO:0009055|GO:0016491|GO:0016705|GO:0020037|GO:0046872	NP_001264671///NP_063938///XP_005264490	NM_001277742///NM_019885///XM_005264433	Q9NR63///E5RHM2///E5RHN4///E7ER08///Q68D05	Hs.91546	chr2p13.2	72356454	72374963	-	GenBank	Exemplar sequence
219905_at	0.0222834	2.01454	down	7.23162	7.57402	7.87882	6.13768	6.77426	6.74118	chr1:43309343-43310655 (+) // 57.18 // p34.2	114625	ERMAP	erythroblast membrane-associated protein (Scianna blood group)		0005737 // cytoplasm // inferred from electronic annotation///0005886 // plasma membrane // inferred from direct assay///0016020 // membrane // inferred from electronic annotation///0016021 // integral component of membrane // inferred from electronic annotation///0031410 // cytoplasmic vesicle // inferred from electronic annotation	0005515 // protein binding // inferred from electronic annotation	GO:0005737|GO:0005886|GO:0016020|GO:0016021|GO:0031410|GO:0005515	NP_001017922///NP_061008///XP_005270472///XP_006710376	NM_001017922///NM_018538///XM_005270415///XM_006710313	Q96PL5///B7Z3C6///Q9P148///X6R4N5///G4XL73	Hs.439437///Hs.619062	chr1p34.2	43309343	43310655	+	GenBank	Exemplar sequence
219918_s_at	0.0114424	2.30411	down	10.7487	10.779	10.7503	9.01463	9.87543	9.77534	chr1:197053391-197071766 (-) // 99.72 // q31.3	259266	ASPM	asp (abnormal spindle) homolog, microcephaly associated (Drosophila)	0001764 // neuron migration // inferred from electronic annotation///0002052 // positive regulation of neuroblast proliferation // inferred from electronic annotation///0007049 // cell cycle // inferred from electronic annotation///0007067 // mitotic nuclear division // inferred from electronic annotation///0007283 // spermatogenesis // inferred from electronic annotation///0007420 // brain devel…	0000922 // spindle pole // inferred from electronic annotation///0005634 // nucleus // inferred from electronic annotation///0005737 // cytoplasm // inferred from electronic annotation///0005819 // spindle // inferred from electronic annotation///0005856 // cytoskeleton // inferred from electronic annotation///0030496 // midbody // inferred from electronic annotation	0005488 // binding // inferred from electronic annotation///0005515 // protein binding // inferred from electronic annotation///0005516 // calmodulin binding // inferred from electronic annotation	GO:0001764|GO:0002052|GO:0007049|GO:0007067|GO:0007283|GO:0007420|GO:0021873|GO:0045665|GO:0045769|GO:0048477|GO:0048589|GO:0051301|GO:0051661|GO:0090263|GO:0000922|GO:0005634|GO:0005737|GO:0005819|GO:0005856|GO:0030496|GO:0005488|GO:0005515|GO:0005516	NP_001193775///NP_060606	NM_001206846///NM_018136	Q8IZT6///B3KM85///B3KWI2///Q4G1H0///Q4G1H2///Q5VYL4	Hs.121028///Hs.625010	chr1q31	197053391	197071766	-	GenBank	Exemplar sequence
219990_at	0.0195384	2.6198	down	9.26639	9.32425	9.48368	7.24885	8.40206	8.25505	chr11:19245613-19253918 (-) // 94.6 // p15.1	79733	E2F8	E2F transcription factor 8	0000122 // negative regulation of transcription from RNA polymerase II promoter // inferred from direct assay///0000122 // negative regulation of transcription from RNA polymerase II promoter // inferred from sequence or structural similarity///0001890 // placenta development // inferred from sequence or structural similarity///0002040 // sprouting angiogenesis // inferred from mutant phenotype//…	0005634 // nucleus // inferred from electronic annotation///0005667 // transcription factor complex // inferred from electronic annotation	0000978 // RNA polymerase II core promoter proximal region sequence-specific DNA binding // inferred from direct assay///0001047 // core promoter binding // inferred from direct assay///0001078 // RNA polymerase II core promoter proximal region sequence-specific DNA binding transcription factor activity involved in negative regulation of transcription // inferred from direct assay///0003677 // DN…	GO:0000122|GO:0000122|GO:0001890|GO:0002040|GO:0006351|GO:0006355|GO:0007049|GO:0008283|GO:0032466|GO:0032877|GO:0033301|GO:0045944|GO:0060707|GO:0060718|GO:0070365|GO:0005634|GO:0005667|GO:0000978|GO:0001047|GO:0001078|GO:0003677|GO:0003700|GO:0003714|GO:0005515|GO:0042802|GO:0042803	NP_001243300///NP_001243301///NP_078956	NM_001256371///NM_001256372///NM_024680	A0AVK6///E9PMT9	Hs.523526///Hs.597313///Hs.627312	chr11p15.1	19245613	19253918	-	GenBank	Exemplar sequence
220030_at	0.00235184	2.4957	up	4.93885	4.35519	4.84746	6.15124	6.01523	5.93336	chr12:10771537-10826639 (-) // 90.75 // p13.2	55359	STYK1	serine/threonine/tyrosine kinase 1	0006468 // protein phosphorylation // inferred from electronic annotation///0016310 // phosphorylation // inferred from electronic annotation///0018108 // peptidyl-tyrosine phosphorylation // inferred from electronic annotation	0005886 // plasma membrane // inferred from direct assay///0016020 // membrane // inferred from electronic annotation///0016021 // integral component of membrane // inferred from electronic annotation	0000166 // nucleotide binding // inferred from electronic annotation///0004672 // protein kinase activity // inferred from electronic annotation///0004713 // protein tyrosine kinase activity // inferred from electronic annotation///0004715 // non-membrane spanning protein tyrosine kinase activity // inferred from electronic annotation///0005515 // protein binding // inferred from physical interac…	GO:0006468|GO:0016310|GO:0018108|GO:0005886|GO:0016020|GO:0016021|GO:0000166|GO:0004672|GO:0004713|GO:0004715|GO:0005515|GO:0005524|GO:0016301|GO:0016740|GO:0016772	NP_060893///XP_005253474	NM_018423///XM_005253417	Q6J9G0///F5GZF6///F5H2I9///F5H366///F5H4G3///H0YGL5	Hs.24979	chr12p13.2	10771537	10826639	-	GenBank	Exemplar sequence
220038_at	0.00099	2.32372	down	7.48404	7.65998	7.62744	6.1579	6.60767	6.35658	chr8:67705950-67772690 (+) // 87.58 // q13.1	23678///100533105	C8orf44-SGK3///SGK3	C8orf44-SGK3 readthrough///serum/glucocorticoid regulated kinase family, member 3	0001558 // regulation of cell growth // traceable author statement///0006468 // protein phosphorylation // inferred from electronic annotation///0006950 // response to stress // traceable author statement///0007154 // cell communication // inferred from electronic annotation///0016310 // phosphorylation // inferred from electronic annotation///0030334 // regulation of cell migration // traceable …	0005768 // endosome // inferred from electronic annotation///0005769 // early endosome // inferred from electronic annotation///0005829 // cytosol // traceable author statement///0016023 // cytoplasmic membrane-bounded vesicle // inferred from electronic annotation///0031410 // cytoplasmic vesicle // inferred from electronic annotation///0055037 // recycling endosome // inferred from electronic a…	0000166 // nucleotide binding // inferred from electronic annotation///0004672 // protein kinase activity // traceable author statement///0004674 // protein serine/threonine kinase activity // inferred from electronic annotation///0004713 // protein tyrosine kinase activity // inferred from electronic annotation///0005246 // calcium channel regulator activity // traceable author statement///00055…	GO:0001558|GO:0006468|GO:0006950|GO:0007154|GO:0016310|GO:0030334|GO:0034220|GO:0042127|GO:0051090|GO:0055085|GO:0005768|GO:0005769|GO:0005829|GO:0016023|GO:0031410|GO:0055037|GO:0000166|GO:0004672|GO:0004674|GO:0004713|GO:0005246|GO:0005515|GO:0005524|GO:0015459|GO:0016301|GO:0016740|GO:0016772|GO:0017080|GO:0017081|GO:0035091	NP_001028750///NP_001191102///NP_037389///NP_733827	NM_001033578///NM_001204173///NM_013257///NM_170709	Q96BR1///E5RHR8///E5RHX2///E5RHY6///E5RJV7///E5RK28///Q53EW6///Q5H9Q5///Q6FHV7	Hs.613417///Hs.718900	chr8q12	67705950	67772690	+	GenBank	Exemplar sequence
220123_at	0.0277378	2.15122	up	6.32404	6.1408	6.42677	8.0332	7.11727	7.05661	chr2:114499461-114514197 (-) // 99.04 // q14.1	80255	SLC35F5	solute carrier family 35, member F5	0006810 // transport // inferred from electronic annotation	0016020 // membrane // inferred from electronic annotation///0016021 // integral component of membrane // inferred from electronic annotation		GO:0006810|GO:0016020|GO:0016021	NP_079457///XP_005263856///XP_005263857	NM_025181///NR_104470///XM_005263799///XM_005263800///XR_427114	Q8WV83///B2RDY0///B8ZZV6///B8ZZY4///H7C0S5///H7C2I7	Hs.562914///Hs.608286///Hs.632527///Hs.705952///Hs.718227	chr2q14.1	114499461	114514197	-	GenBank	Exemplar sequence
220205_at	0.00937221	2.12771	down	8.97043	8.85695	8.94052	7.37966	8.12306	7.99728	chr21:10906748-10990882 (-) // 95.48 // p11.1	7179	TPTE	transmembrane phosphatase with tensin homology	0006470 // protein dephosphorylation // traceable author statement///0006811 // ion transport // inferred from electronic annotation///0007165 // signal transduction // traceable author statement///0016311 // dephosphorylation // inferred from electronic annotation///0034220 // ion transmembrane transport // inferred from electronic annotation///0035335 // peptidyl-tyrosine dephosphorylation // i…	0016020 // membrane // inferred from electronic annotation///0016021 // integral component of membrane // inferred from electronic annotation	0004721 // phosphoprotein phosphatase activity // inferred from electronic annotation///0004725 // protein tyrosine phosphatase activity // inferred from electronic annotation///0005216 // ion channel activity // inferred from electronic annotation///0008138 // protein tyrosine/serine/threonine phosphatase activity // inferred from electronic annotation///0016787 // hydrolase activity // inferred…	GO:0006470|GO:0006811|GO:0007165|GO:0016311|GO:0034220|GO:0035335|GO:0035335|GO:0055085|GO:0016020|GO:0016021|GO:0004721|GO:0004725|GO:0005216|GO:0008138|GO:0016787|GO:0016791	NP_001277153///NP_954868///NP_954869///NP_954870	NM_001290224///NM_199259///NM_199260///NM_199261	P56180///C9JUN1	Hs.122986///Hs.528448	chr21p11	10906748	10990882	-	GenBank	Exemplar sequence
220506_at	0.000179	2.02051	down	6.6567	6.80638	6.849	5.67708	5.84332	5.74753	chr13:51568768-51640142 (-) // 100.0 // q14.3	2974	GUCY1B2	guanylate cyclase 1, soluble, beta 2 (pseudogene)	0006182 // cGMP biosynthetic process // inferred from electronic annotation///0007596 // blood coagulation // traceable author statement///0009190 // cyclic nucleotide biosynthetic process // inferred from electronic annotation///0035556 // intracellular signal transduction // inferred from electronic annotation	0005737 // cytoplasm // inferred from electronic annotation	0000166 // nucleotide binding // inferred from electronic annotation///0004383 // guanylate cyclase activity // inferred from electronic annotation///0005525 // GTP binding // inferred from electronic annotation///0016829 // lyase activity // inferred from electronic annotation///0016849 // phosphorus-oxygen lyase activity // inferred from electronic annotation///0020037 // heme binding // inferr…	GO:0006182|GO:0007596|GO:0009190|GO:0035556|GO:0005737|GO:0000166|GO:0004383|GO:0005525|GO:0016829|GO:0016849|GO:0020037|GO:0046872		NM_004129///NR_003923	B4DKW8///O75343	Hs.411573	chr13q14.3	51568768	51640142	-	GenBank	Exemplar sequence
220915_s_at	0.000904	2.08222	down	6.17077	6.14344	6.35714	5.33345	5.17306	4.99046	chr7_gl000195_random:29245-32232 (-) // 83.72 //		AK021933	Homo sapiens cDNA FLJ11871 fis, clone HEMBA1007052.								Hs.636816		29245	32232	-	GenBank	Exemplar sequence
220936_s_at	0.00281897	2.03689	down	8.26677	7.85647	8.15804	6.87553	7.13153	7.19511	chr12:14927338-14930934 (+) // 87.74 // p12.3	55766	H2AFJ	H2A histone family, member J	0006334 // nucleosome assembly // inferred from electronic annotation	0000786 // nucleosome // inferred from electronic annotation///0005634 // nucleus // inferred from electronic annotation///0005694 // chromosome // inferred from electronic annotation///0070062 // extracellular vesicular exosome // inferred from direct assay	0003677 // DNA binding // inferred from electronic annotation///0046982 // protein heterodimerization activity // inferred from electronic annotation	GO:0006334|GO:0000786|GO:0005634|GO:0005694|GO:0070062|GO:0003677|GO:0046982	NP_808760	NM_018267///NM_177925///NR_027716	Q9BTM1///H0YFX9	Hs.524280///Hs.613811///Hs.704211	chr12p12.3	14927338	14930934	+	GenBank	Exemplar sequence
220940_at	0.000765	2.77572	down	8.71251	8.28826	8.39447	6.94246	7.17764	6.85656		57730	ANKRD36B	ankyrin repeat domain 36B					NP_079466///XP_005264052///XP_006712724///XP_006712725///XP_006712726///XP_006712727///XP_006712728///XP_006712729///XP_006712730///XP_006712731///XP_006712732///XP_006712733	NM_020970///NM_025190///XM_005263995///XM_006712661///XM_006712662///XM_006712663///XM_006712664///XM_006712665///XM_006712666///XM_006712667///XM_006712668///XM_006712669///XM_006712670///XR_244894	Q8N2N9///Q8TDH5	Hs.532921	chr2q11.2				GenBank	Exemplar sequence
221103_s_at	0.00380637	3.35033	down	6.9549	6.79969	7.03661	4.65596	5.61103	5.29129	chr3:113009699-113046644 (-) // 97.02 // q13.2	55779	WDR52	WD repeat domain 52			0005488 // binding // inferred from electronic annotation///0005515 // protein binding // inferred from electronic annotation	GO:0005488|GO:0005515	NP_001157968///NP_060808///XP_005247674///XP_006713759///XP_006713760///XP_006713761///XP_006713762	NM_001164496///NM_018338///XM_005247617///XM_006713696///XM_006713697///XM_006713698///XM_006713699///XR_427370///XR_427371	Q96MT7///C9K0A4///F8W806///F8WEX0///H0Y853///H0Y883///H0Y896///H7C512///H7C591///Q5CZ82///Q9NUU0///Q9UF55	Hs.584936	chr3q13.2	113009699	113046644	-	GenBank	Exemplar sequence
221122_at	0.00115385	2.05995	down	7.17305	7.12938	7.32382	6.38161	6.01171	6.10509	chr11:63320241-63330855 (-) // 94.14 // q12.3	54979	HRASLS2	HRAS-like suppressor 2	0006629 // lipid metabolic process // inferred from electronic annotation///0016042 // lipid catabolic process // inferred from electronic annotation	0005737 // cytoplasm // inferred from electronic annotation///0016020 // membrane // inferred from electronic annotation///0016021 // integral component of membrane // inferred from electronic annotation	0016740 // transferase activity // inferred from electronic annotation///0016746 // transferase activity, transferring acyl groups // inferred from electronic annotation///0016787 // hydrolase activity // inferred from electronic annotation	GO:0006629|GO:0016042|GO:0005737|GO:0016020|GO:0016021|GO:0016740|GO:0016746|GO:0016787	NP_060348	NM_017878	Q9NWW9	Hs.272805	chr11q12.3	63320241	63330855	-	GenBank	Exemplar sequence
221213_s_at	0.00820161	2.0278	down	7.37727	7.38582	7.68432	6.09865	6.6835	6.60551	chr15:56922378-56974614 (-) // 96.16 // q21.3	54816///145783	LOC145783///ZNF280D	uncharacterized LOC145783///zinc finger protein 280D	0006351 // transcription, DNA-templated // inferred from electronic annotation///0006355 // regulation of transcription, DNA-templated // inferred from electronic annotation	0005634 // nucleus // inferred from electronic annotation	0003677 // DNA binding // inferred from electronic annotation///0046872 // metal ion binding // inferred from electronic annotation	GO:0006351|GO:0006355|GO:0005634|GO:0003677|GO:0046872	NP_001002843///NP_001002844///NP_001275517///NP_001275518///NP_060131///XP_005254538///XP_005254540///XP_005254541///XP_005254542///XP_006720644	NM_001002843///NM_001002844///NM_001288588///NM_001288589///NM_017661///NR_015419///XM_005254481///XM_005254483///XM_005254484///XM_005254485///XM_006720581///XR_243105	Q6N043///A8K124///B4DHL1///H0YL38///H0YLA6///H0YN90///Q9H740	Hs.511477///Hs.594778///Hs.620525	chr15q21.3	56922378	56974614	-	GenBank	Exemplar sequence
221577_x_at	0.00587876	3.30085	up	9.88413	9.923	10.0787	12.3151	11.4183	11.321	chr19:18496997-18499745 (+) // 93.45 // p13.11	9518	GDF15	growth differentiation factor 15	0007165 // signal transduction // traceable author statement///0007179 // transforming growth factor beta receptor signaling pathway // traceable author statement///0007267 // cell-cell signaling // traceable author statement	0005576 // extracellular region // traceable author statement///0005615 // extracellular space // inferred from electronic annotation///0070062 // extracellular vesicular exosome // inferred from direct assay	0005125 // cytokine activity // inferred from electronic annotation///0008083 // growth factor activity // inferred from electronic annotation	GO:0007165|GO:0007179|GO:0007267|GO:0005576|GO:0005615|GO:0070062|GO:0005125|GO:0008083	NP_004855	NM_004864	Q99988	Hs.616962///Hs.722195	chr19p13.11	18496997	18499745	+	GenBank	Exemplar sequence
221973_at	0.0118598	2.92687	down	7.99129	7.2516	7.25415	6.45247	5.75935	5.63713	chr2:97950414-97957632 (+) // 83.02 // q11.2///chr2:98081675-98088877 (-) // 83.02 // q11.2	100506076///100506123	LOC100506076///LOC100506123	uncharacterized LOC100506076///uncharacterized LOC100506123						NR_040097///NR_103732///NR_103733		Hs.632886///Hs.720604	chr2q11///chr2q11.2	97950414	97957632	+	GenBank	Consensus sequence
222343_at	0.0344001	2.28687	up	7.00564	6.8867	7.17926	8.95426	7.82414	7.87334	chr2:111921737-111922208 (+) // 98.32 // q13	10018	BCL2L11	BCL2-like 11 (apoptosis facilitator)	0001701 // in utero embryonic development // inferred from electronic annotation///0001776 // leukocyte homeostasis // inferred from electronic annotation///0001782 // B cell homeostasis // inferred from electronic annotation///0001783 // B cell apoptotic process // inferred from electronic annotation///0001822 // kidney development // inferred from electronic annotation///0002260 // lymphocyte h…	0005737 // cytoplasm // inferred from electronic annotation///0005739 // mitochondrion // inferred from electronic annotation///0005741 // mitochondrial outer membrane // traceable author statement///0005829 // cytosol // inferred from direct assay///0005829 // cytosol // traceable author statement///0005874 // microtubule // inferred from direct assay///0012505 // endomembrane system // inferred…	0005515 // protein binding // inferred from physical interaction///0008017 // microtubule binding // inferred from direct assay///0008017 // microtubule binding // inferred from electronic annotation///0046982 // protein heterodimerization activity // inferred from electronic annotation	GO:0001701|GO:0001776|GO:0001782|GO:0001783|GO:0001822|GO:0002260|GO:0002262|GO:0006915|GO:0006919|GO:0007160|GO:0007283|GO:0007420|GO:0008584|GO:0008630|GO:0009791|GO:0010942|GO:0030879|GO:0032464|GO:0034976|GO:0035148|GO:0042475|GO:0042981|GO:0043029|GO:0043065|GO:0043065|GO:0043280|GO:0043525|GO:0043583|GO:0045787|GO:0046620|GO:0048011|GO:0048066|GO:0048070|GO:0048536|GO:0048538|GO:0048563|GO:…	NP_001191035///NP_001191036///NP_001191037///NP_001191038///NP_001191039///NP_001191040///NP_001191041///NP_001191042///NP_006529///NP_619527///NP_619528///NP_619529///NP_619530///NP_619531///NP_619532///NP_619533///NP_996885///NP_996886///XP_005263607///XP_005263608///XP_005263609///XP_005263610///XP_005263611///XP_005263612///XP_005263613///XP_005263614///XP_005263616///XP_005263617///XP_005263…	NM_001204106///NM_001204107///NM_001204108///NM_001204109///NM_001204110///NM_001204111///NM_001204112///NM_001204113///NM_006538///NM_138621///NM_138622///NM_138623///NM_138624///NM_138625///NM_138626///NM_138627///NM_207002///NM_207003///XM_005263550///XM_005263551///XM_005263552///XM_005263553///XM_005263554///XM_005263555///XM_005263556///XM_005263557///XM_005263559///XM_005263560///XM_005263…	O43521///E9PAM9///C9J417///Q6JTU4	Hs.469658	chr2q13	111921737	111922208	+	GenBank	Consensus sequence
36711_at	0.0331685	7.20742	up	4.292	4.14834	4.83721	9.01006	6.35874	6.45719	chr22:38609860-38612514 (+) // 77.19 // q13.1	23764	MAFF	v-maf avian musculoaponeurotic fibrosarcoma oncogene homolog F	0001701 // in utero embryonic development // inferred from electronic annotation///0006351 // transcription, DNA-templated // inferred from electronic annotation///0006355 // regulation of transcription, DNA-templated // inferred from electronic annotation///0006366 // transcription from RNA polymerase II promoter // traceable author statement///0006950 // response to stress // inferred from elec…	0005634 // nucleus // inferred from electronic annotation///0005654 // nucleoplasm // traceable author statement	0003677 // DNA binding // inferred from electronic annotation///0003700 // sequence-specific DNA binding transcription factor activity // inferred from electronic annotation///0043565 // sequence-specific DNA binding // inferred from electronic annotation	GO:0001701|GO:0006351|GO:0006355|GO:0006366|GO:0006950|GO:0007567|GO:0007596|GO:0035914|GO:0045604|GO:0005634|GO:0005654|GO:0003677|GO:0003700|GO:0043565	NP_001155044///NP_001155045///NP_001155046///NP_036455	NM_001161572///NM_001161573///NM_001161574///NM_012323///NM_152878	Q9ULX9///B0QY70///B0QY71	Hs.517617///Hs.630450	chr22q13.1	38609860	38612514	+	GenBank	Consensus sequence
222566_at	0.00709496	2.33776	down	8.11125	7.64621	7.88616	6.25738	6.89255	6.8183	chr11:67922331-67941376 (-) // 99.37 // q13.2	51111	SUV420H1	suppressor of variegation 4-20 homolog 1 (Drosophila)	0006351 // transcription, DNA-templated // inferred from electronic annotation///0006355 // regulation of transcription, DNA-templated // inferred from electronic annotation///0016568 // chromatin modification // inferred from electronic annotation///0016571 // histone methylation // inferred from electronic annotation///0032259 // methylation // inferred from electronic annotation///0034770 // h…	0000780 // condensed nuclear chromosome, centromeric region // inferred from electronic annotation///0005634 // nucleus // inferred from electronic annotation///0005694 // chromosome // inferred from electronic annotation	0005515 // protein binding // inferred from electronic annotation///0008168 // methyltransferase activity // inferred from electronic annotation///0016740 // transferase activity // inferred from electronic annotation///0018024 // histone-lysine N-methyltransferase activity // inferred from direct assay///0042799 // histone methyltransferase activity (H4-K20 specific) // inferred from electronic …	GO:0006351|GO:0006355|GO:0016568|GO:0016571|GO:0032259|GO:0034770|GO:0034773|GO:0000780|GO:0005634|GO:0005694|GO:0005515|GO:0008168|GO:0016740|GO:0018024|GO:0042799	NP_057112///NP_060105///XP_005274092///XP_005274093///XP_005274094///XP_005274095///XP_006718644	NM_016028///NM_017635///XM_005274035///XM_005274036///XM_005274037///XM_005274038///XM_006718581	Q4FZB7///E9PKD9///C9JP58///C9JFG1///C9J6S5///B5MCB3///B7WNX0///B7Z5N2///F8WFA4///H7BXP2	Hs.632120///Hs.713195///Hs.736528	chr11q13.2	67922331	67941376	-	GenBank	Consensus sequence
222760_at	0.0125122	2.05557	down	9.44803	9.41196	9.68193	8.02316	8.69494	8.70521	chr8:37553300-37557539 (+) // 91.88 // p11.23	80139	ZNF703	zinc finger protein 703	0006351 // transcription, DNA-templated // inferred from electronic annotation///0006355 // regulation of transcription, DNA-templated // inferred from direct assay///0008284 // positive regulation of cell proliferation // inferred from direct assay///0010718 // positive regulation of epithelial to mesenchymal transition // inferred from sequence or structural similarity///0017015 // regulation o…	0005634 // nucleus // inferred from direct assay///0005737 // cytoplasm // inferred from direct assay///0005737 // cytoplasm // inferred from sequence or structural similarity///0016363 // nuclear matrix // inferred from direct assay///0043234 // protein complex // inferred from direct assay	0003676 // nucleic acid binding // inferred from electronic annotation///0005515 // protein binding // inferred from physical interaction///0046872 // metal ion binding // inferred from electronic annotation///0070491 // repressing transcription factor binding // inferred from electronic annotation	GO:0006351|GO:0006355|GO:0008284|GO:0010718|GO:0017015|GO:0030335|GO:0033601|GO:0034111|GO:0034333|GO:0045892|GO:0051726|GO:0060644|GO:0060828|GO:0071392|GO:0005634|GO:0005737|GO:0005737|GO:0016363|GO:0043234|GO:0003676|GO:0005515|GO:0046872|GO:0070491	NP_079345	NM_025069	Q9H7S9	Hs.744591	chr8p11.23	37553300	37557539	+	GenBank	Consensus sequence
222763_s_at	0.00648689	2.02889	up	9.98329	9.54	9.83407	11.0932	10.6104	10.7158	chr2:128520078-128568745 (-) // 97.19 // q14.3	55339///84826	SFT2D3///WDR33	SFT2 domain containing 3///WD repeat domain 33	0006301 // postreplication repair // non-traceable author statement///0006397 // mRNA processing // inferred from electronic annotation///0006810 // transport // inferred from electronic annotation///0007283 // spermatogenesis // non-traceable author statement///0015031 // protein transport // inferred from electronic annotation///0016192 // vesicle-mediated transport // inferred from electronic …	0005581 // collagen trimer // inferred from electronic annotation///0005634 // nucleus // inferred from direct assay///0016020 // membrane // inferred from electronic annotation///0016021 // integral component of membrane // inferred from electronic annotation	0005515 // protein binding // inferred from electronic annotation///0044822 // poly(A) RNA binding // inferred from direct assay	GO:0006301|GO:0006397|GO:0006810|GO:0007283|GO:0015031|GO:0016192|GO:0005581|GO:0005634|GO:0016020|GO:0016021|GO:0005515|GO:0044822	NP_001006623///NP_001006624///NP_060853///NP_116129///XP_005263754	NM_001006622///NM_001006623///NM_018383///NM_032740///XM_005263697	Q9C0J8///B9A053///C9J8B4///Q587I9	Hs.345849///Hs.554831///Hs.604360///Hs.639701///Hs.700855	chr2q14.3	128520078	128568745	-	GenBank	Consensus sequence
222820_at	0.0143644	2.24525	down	7.6187	7.91585	7.98681	6.1579	6.90636	6.95647	chr17:76101531-76103536 (+) // 81.6 // q25.3	57690	TNRC6C	trinucleotide repeat containing 6C	0001706 // endoderm formation // inferred from electronic annotation///0006417 // regulation of translation // inferred from electronic annotation///0007173 // epidermal growth factor receptor signaling pathway // traceable author statement///0007219 // Notch signaling pathway // traceable author statement///0007492 // endoderm development // inferred from electronic annotation///0008543 // fibro…	0005829 // cytosol // traceable author statement	0000166 // nucleotide binding // inferred from electronic annotation///0003676 // nucleic acid binding // inferred from electronic annotation///0003723 // RNA binding // inferred from electronic annotation///0005515 // protein binding // inferred from physical interaction	GO:0001706|GO:0006417|GO:0007173|GO:0007219|GO:0007492|GO:0008543|GO:0010467|GO:0031047|GO:0035162|GO:0035278|GO:0038095|GO:0045087|GO:0048011|GO:0048015|GO:0048568|GO:0060213|GO:0060964|GO:1900153|GO:0005829|GO:0000166|GO:0003676|GO:0003723|GO:0005515	NP_001136112///NP_061869///XP_005257604///XP_005257605///XP_006722059///XP_006722060///XP_006722061///XP_006722062///XP_006722063	NM_001142640///NM_018996///XM_005257547///XM_005257548///XM_006721996///XM_006721997///XM_006721998///XM_006721999///XM_006722000	Q9HCJ0///K7EKN9///K7ELY5///Q9NXW7	Hs.569831///Hs.721087///Hs.721925///Hs.722937	chr17q25.3	76101531	76103536	+	GenBank	Consensus sequence
223179_at	1.91e-05	2.15536	down	9.70375	9.81026	9.74519	8.58268	8.64803	8.7047	chr16:30103635-30106757 (-) // 87.83 // p11.2	83719	YPEL3	yippee-like 3 (Drosophila)		0005634 // nucleus // inferred from electronic annotation///0005730 // nucleolus // inferred from electronic annotation		GO:0005634|GO:0005730	NP_001138996///NP_113665	NM_001145524///NM_031477	P61236///H3BME7///H3BNP5///H3BRF0///H3BUE2	Hs.513491///Hs.596894	chr16p11.2	30103635	30106757	-	GenBank	Exemplar sequence
223467_at	0.0271433	3.77446	up	8.4012	7.94819	8.4132	11.253	9.65731	9.60108	chr17:17397754-17399640 (-) // 90.52 // p11.2	51655	RASD1	地塞米松诱导 RAS, dexamethasone-induced 1	0006184 // GTP catabolic process // inferred from electronic annotation///0006886 // intracellular protein transport // inferred from electronic annotation///0006913 // nucleocytoplasmic transport // inferred from electronic annotation///0007165 // signal transduction // traceable author statement///0007186 // G-protein coupled receptor signaling pathway // traceable author statement///0007263 //…	0005622 // intracellular // inferred from electronic annotation///0005634 // nucleus // inferred from electronic annotation///0005737 // cytoplasm // inferred from electronic annotation///0005886 // plasma membrane // inferred from electronic annotation///0016020 // membrane // inferred from electronic annotation///0048471 // perinuclear region of cytoplasm // inferred from electronic annotation	0000166 // nucleotide binding // inferred from electronic annotation///0003924 // GTPase activity // traceable author statement///0005515 // protein binding // inferred from electronic annotation///0005525 // GTP binding // inferred from electronic annotation	GO:0006184|GO:0006886|GO:0006913|GO:0007165|GO:0007186|GO:0007263|GO:0007264|GO:0015031|GO:0045892|GO:0005622|GO:0005634|GO:0005737|GO:0005886|GO:0016020|GO:0048471|GO:0000166|GO:0003924|GO:0005515|GO:0005525	NP_001186918///NP_057168	NM_001199989///NM_016084	Q9Y272///Q9HC43	Hs.25829	chr17p11.2	17397754	17399640	-	GenBank	Exemplar sequence
223614_at	0.00783832	3.59481	down	8.96026	9.2948	9.47872	6.71516	7.74707	7.7338	chr8:89044236-89046790 (-) // 92.3 // q21.3	4325	MMP16	matrix metallopeptidase 16 (membrane-inserted)	0006508 // proteolysis // inferred from electronic annotation///0022617 // extracellular matrix disassembly // traceable author statement///0030198 // extracellular matrix organization // traceable author statement///0030574 // collagen catabolic process // inferred from electronic annotation///0043085 // positive regulation of catalytic activity // traceable author statement	0005576 // extracellular region // inferred from electronic annotation///0005578 // proteinaceous extracellular matrix // inferred from electronic annotation///0005796 // Golgi lumen // traceable author statement///0005886 // plasma membrane // traceable author statement///0005887 // integral component of plasma membrane // traceable author statement///0009986 // cell surface // inferred from ele…	0004222 // metalloendopeptidase activity // inferred from electronic annotation///0005509 // calcium ion binding // inferred from electronic annotation///0008047 // enzyme activator activity // traceable author statement///0008233 // peptidase activity // inferred from electronic annotation///0008237 // metallopeptidase activity // inferred from electronic annotation///0008270 // zinc ion binding…	GO:0006508|GO:0022617|GO:0030198|GO:0030574|GO:0043085|GO:0005576|GO:0005578|GO:0005796|GO:0005886|GO:0005887|GO:0009986|GO:0016020|GO:0016021|GO:0031012|GO:0004222|GO:0005509|GO:0008047|GO:0008233|GO:0008237|GO:0008270|GO:0016787|GO:0046872	NP_005932	NM_005941///NM_022564///NM_032297	P51512///E5RJA7	Hs.492187///Hs.546267///Hs.609605///Hs.644848///Hs.712389	chr8q21.3	89044236	89046790	-	GenBank	Exemplar sequence
223681_s_at	0.00132454	2.04301	down	8.87207	8.7645	8.99713	7.70067	8.06243	7.77851	chr1:62274144-62629174 (+) // 95.79 // p31.3	10207	INADL	InaD-like (Drosophila)	0034329 // cell junction assembly // traceable author statement///0035556 // intracellular signal transduction // non-traceable author statement///0045216 // cell-cell junction organization // traceable author statement///0070830 // tight junction assembly // traceable author statement	0005737 // cytoplasm // inferred from electronic annotation///0005886 // plasma membrane // traceable author statement///0005923 // tight junction // inferred from direct assay///0016020 // membrane // inferred from electronic annotation///0016324 // apical plasma membrane // inferred from electronic annotation///0030054 // cell junction // inferred from electronic annotation///0043234 // protein…	0005515 // protein binding // inferred from physical interaction	GO:0034329|GO:0035556|GO:0045216|GO:0070830|GO:0005737|GO:0005886|GO:0005923|GO:0016020|GO:0016324|GO:0030054|GO:0043234|GO:0045177|GO:0048471|GO:0070062|GO:0005515	NP_795352///XP_005270398///XP_005270400///XP_005270402///XP_005270404///XP_006710338///XP_006710339///XP_006710340///XP_006710341	NM_005799///NM_176877///NM_176878///XM_005270341///XM_005270343///XM_005270345///XM_005270347///XM_006710275///XM_006710276///XM_006710277///XM_006710278	Q8NI35///A5PKX9///B4DE90///B4DFP2///B4E2N5///F5GY89	Hs.478125	chr1p31.3	62274144	62629174	+	GenBank	Exemplar sequence
224221_s_at	0.000552	2.03653	down	8.43792	8.50128	8.70521	7.39973	7.60698	7.55936	chr1:108115790-108328246 (-) // 99.22 // p13.3	10451	VAV3	vav 3 guanine nucleotide exchange factor	0001525 // angiogenesis // inferred from electronic annotation///0006906 // vesicle fusion // inferred from electronic annotation///0006974 // cellular response to DNA damage stimulus // inferred from mutant phenotype///0007229 // integrin-mediated signaling pathway // inferred from electronic annotation///0007264 // small GTPase mediated signal transduction // traceable author statement///000759…	0005737 // cytoplasm // inferred from electronic annotation///0005829 // cytosol // traceable author statement///0005886 // plasma membrane // inferred from electronic annotation///0070062 // extracellular vesicular exosome // inferred from direct assay	0005070 // SH3/SH2 adaptor activity // traceable author statement///0005085 // guanyl-nucleotide exchange factor activity // not recorded///0005085 // guanyl-nucleotide exchange factor activity // traceable author statement///0005089 // Rho guanyl-nucleotide exchange factor activity // inferred from electronic annotation///0005096 // GTPase activator activity // traceable author statement///00051…	GO:0001525|GO:0006906|GO:0006974|GO:0007229|GO:0007264|GO:0007596|GO:0009967|GO:0016477|GO:0030031|GO:0030032|GO:0030168|GO:0030890|GO:0032314|GO:0032321|GO:0032855|GO:0035023|GO:0035556|GO:0038095|GO:0038096|GO:0042493|GO:0043065|GO:0043087|GO:0043547|GO:0043552|GO:0045087|GO:0045785|GO:0048011|GO:0050853|GO:0051056|GO:0097190|GO:0005737|GO:0005829|GO:0005886|GO:0070062|GO:0005070|GO:0005085|GO:…	NP_001073343///NP_006104///XP_005270416///XP_005270417///XP_005270418	NM_001079874///NM_006113///XM_005270359///XM_005270360///XM_005270361	Q9UKW4///B4DHL6///B4DU29///B7Z3Z5///E9PMJ5///F5GXH7///H0YCG7///H0YDG2///H9KV67	Hs.267659///Hs.597802///Hs.602722	chr1p13.3	108115790	108328246	-	GenBank	Exemplar sequence
224441_s_at	0.00547129	2.01742	up	6.53247	6.29618	6.644	7.79776	7.27471	7.4377	chr6:99930137-99963308 (-) // 78.63 // q16.2	85015	USP45	ubiquitin specific peptidase 45	0006508 // proteolysis // inferred from electronic annotation///0006511 // ubiquitin-dependent protein catabolic process // inferred from electronic annotation///0016579 // protein deubiquitination // inferred from direct assay		0004221 // ubiquitin thiolesterase activity // inferred from electronic annotation///0004843 // ubiquitin-specific protease activity // inferred from direct assay///0008233 // peptidase activity // inferred from electronic annotation///0008234 // cysteine-type peptidase activity // inferred from electronic annotation///0008270 // zinc ion binding // inferred from electronic annotation///0016787 /…	GO:0006508|GO:0006511|GO:0016579|GO:0004221|GO:0004843|GO:0008233|GO:0008234|GO:0008270|GO:0016787|GO:0036459|GO:0046872	NP_001073950///XP_005267226///XP_005267227///XP_005267228///XP_005267229///XP_005267230///XP_005267231///XP_005267232	NM_001080481///NM_032929///XM_005267169///XM_005267170///XM_005267171///XM_005267172///XM_005267173///XM_005267174///XM_005267175	Q70EL2///D6RBV3///D6RC01///D6RE98///E2QRF0///F5H1L5///H0Y8J5///H0Y8Q0///H0Y986///H0YA21///Q5JPK1///Q5JV78	Hs.143410///Hs.597433///Hs.602386	chr6q16.2	99930137	99963308	-	GenBank	Exemplar sequence
224480_s_at	0.00238336	2.02412	up	7.60461	7.86258	8.01866	9.0169	8.78504	8.7358	chr4:84518585-84527025 (+) // 95.86 // q21.23	84803	AGPAT9	1-acylglycerol-3-phosphate O-acyltransferase 9	0006629 // lipid metabolic process // inferred from electronic annotation///0006644 // phospholipid metabolic process // traceable author statement///0006654 // phosphatidic acid biosynthetic process // traceable author statement///0008152 // metabolic process // inferred from electronic annotation///0008654 // phospholipid biosynthetic process // inferred from electronic annotation///0016024 // …	0005783 // endoplasmic reticulum // inferred from direct assay///0005789 // endoplasmic reticulum membrane // inferred from direct assay///0005789 // endoplasmic reticulum membrane // traceable author statement///0016020 // membrane // inferred from electronic annotation///0016021 // integral component of membrane // inferred from electronic annotation	0003841 // 1-acylglycerol-3-phosphate O-acyltransferase activity // inferred from electronic annotation///0004366 // glycerol-3-phosphate O-acyltransferase activity // inferred from direct assay///0016740 // transferase activity // inferred from electronic annotation///0016746 // transferase activity, transferring acyl groups // inferred from electronic annotation	GO:0006629|GO:0006644|GO:0006654|GO:0008152|GO:0008654|GO:0016024|GO:0019432|GO:0019432|GO:0019432|GO:0032006|GO:0044255|GO:0044281|GO:0046474|GO:0005783|GO:0005789|GO:0005789|GO:0016020|GO:0016021|GO:0003841|GO:0004366|GO:0016740|GO:0016746	NP_001243350///NP_001243351///NP_116106///XP_005263371	NM_001256421///NM_001256422///NM_032717///XM_005263314	Q53EU6	Hs.739239///Hs.99196	chr4q21.23	84518585	84527025	+	GenBank	Exemplar sequence
224826_at	0.00167072	2.2578	up	7.68796	7.91989	8.22013	9.11861	9.07271	9.16142	chr20:5410779-5591664 (-) // 87.2 // p12.3	56261	GPCPD1	glycerophosphocholine phosphodiesterase GDE1 homolog (S. cerevisiae)	0006071 // glycerol metabolic process // inferred from electronic annotation///0006629 // lipid metabolic process // inferred from electronic annotation///0006644 // phospholipid metabolic process // traceable author statement///0044281 // small molecule metabolic process // traceable author statement///0046474 // glycerophospholipid biosynthetic process // traceable author statement	0005737 // cytoplasm // inferred from electronic annotation///0005829 // cytosol // inferred from electronic annotation	0008081 // phosphoric diester hydrolase activity // inferred from electronic annotation///0008889 // glycerophosphodiester phosphodiesterase activity // inferred from electronic annotation///0016787 // hydrolase activity // inferred from electronic annotation///0030246 // carbohydrate binding // inferred from electronic annotation///0047389 // glycerophosphocholine phosphodiesterase activity // i…	GO:0006071|GO:0006629|GO:0006644|GO:0044281|GO:0046474|GO:0005737|GO:0005829|GO:0008081|GO:0008889|GO:0016787|GO:0030246|GO:0047389|GO:2001070	NP_062539///XP_005260815///XP_005260817///XP_005260818///XP_006723658///XP_006723659	NM_019593///XM_005260758///XM_005260760///XM_005260761///XM_006723595///XM_006723596	Q9NPB8///H0Y565///D3DW07	Hs.605472///Hs.636359	chr20p12.3	5410779	5591664	-	GenBank	Consensus sequence
225144_at	0.00667493	2.41527	down	9.31761	9.40955	9.57171	7.69356	8.43601	8.35275	chr2:203429866-203432474 (+) // 88.66 // q33.2	659	BMPR2	bone morphogenetic protein receptor, type II (serine/threonine kinase)	0001707 // mesoderm formation // inferred from sequence or structural similarity///0001934 // positive regulation of protein phosphorylation // inferred from mutant phenotype///0001938 // positive regulation of endothelial cell proliferation // inferred from mutant phenotype///0001946 // lymphangiogenesis // inferred from sequence or structural similarity///0001974 // blood vessel remodeling // i…	0005615 // extracellular space // inferred from direct assay///0005737 // cytoplasm // inferred from electronic annotation///0005886 // plasma membrane // inferred from direct assay///0005886 // plasma membrane // traceable author statement///0005887 // integral component of plasma membrane // inferred from direct assay///0005901 // caveola // inferred from mutant phenotype///0009925 // basal pla…	0000166 // nucleotide binding // inferred from electronic annotation///0004672 // protein kinase activity // inferred from electronic annotation///0004674 // protein serine/threonine kinase activity // inferred from electronic annotation///0004675 // transmembrane receptor protein serine/threonine kinase activity // inferred from electronic annotation///0004702 // receptor signaling protein serin…	GO:0001707|GO:0001934|GO:0001938|GO:0001946|GO:0001974|GO:0002063|GO:0003085|GO:0006366|GO:0006468|GO:0007178|GO:0007420|GO:0009267|GO:0009952|GO:0010595|GO:0010634|GO:0010862|GO:0014916|GO:0014916|GO:0016310|GO:0023014|GO:0030308|GO:0030501|GO:0030509|GO:0030509|GO:0030509|GO:0030509|GO:0030513|GO:0032924|GO:0042127|GO:0045669|GO:0045906|GO:0048010|GO:0048286|GO:0060041|GO:0060836|GO:0060840|GO:…	NP_001195	NM_001204///NM_033346	Q13873///A8K8R5///Q597H5	Hs.471119///Hs.732526	chr2q33-q34	203429866	203432474	+	GenBank	Consensus sequence
225145_at	0.0073052	2.0301	down	9.03659	9.10389	9.32254	7.77137	8.2574	8.36961	chr20:44689623-44718560 (-) // 95.45 // q13.12	57727	NCOA5	nuclear receptor coactivator 5	0006351 // transcription, DNA-templated // inferred from electronic annotation///0006355 // regulation of transcription, DNA-templated // inferred from electronic annotation	0005615 // extracellular space // inferred from direct assay///0005634 // nucleus // inferred from direct assay///0015629 // actin cytoskeleton // inferred from direct assay	0005515 // protein binding // inferred from physical interaction///0044822 // poly(A) RNA binding // inferred from direct assay	GO:0006351|GO:0006355|GO:0005615|GO:0005634|GO:0015629|GO:0005515|GO:0044822	NP_066018///XP_005260531///XP_005260532	NM_020967///XM_005260474///XM_005260475	Q9HCD5///Q5JY17	Hs.618657///Hs.654991	chr20q12-q13.12	44689623	44718560	-	GenBank	Consensus sequence
225252_at	2.19e-05	2.14147	up	9.30342	9.25379	9.4012	10.4168	10.3822	10.4552	chr20:627269-633814 (-) // 49.12 // p13	140809	SRXN1	sulfiredoxin 1	0006979 // response to oxidative stress // inferred from direct assay///0055114 // oxidation-reduction process // inferred from electronic annotation	0005737 // cytoplasm // inferred from electronic annotation///0005829 // cytosol // inferred from direct assay	0000166 // nucleotide binding // inferred from electronic annotation///0003677 // DNA binding // inferred from electronic annotation///0005524 // ATP binding // inferred from electronic annotation///0016209 // antioxidant activity // inferred from electronic annotation///0016491 // oxidoreductase activity // inferred from electronic annotation///0016667 // oxidoreductase activity, acting on a sul…	GO:0006979|GO:0055114|GO:0005737|GO:0005829|GO:0000166|GO:0003677|GO:0005524|GO:0016209|GO:0016491|GO:0016667|GO:0032542	NP_542763	NM_080725	Q9BYN0///Q8N7H8///S4R3F8	Hs.516830///Hs.728508	chr20p13	627269	633814	-	GenBank	Consensus sequence
225283_at	0.0181213	2.20248	up	8.59615	8.04071	8.32796	9.95428	9.17937	9.24856	chr15:98512536-98517063 (+) // 97.51 // q26.3	91947	ARRDC4	arrestin domain containing 4	0051443 // positive regulation of ubiquitin-protein transferase activity // inferred from physical interaction	0005768 // endosome // inferred from direct assay///0005886 // plasma membrane // inferred from direct assay		GO:0051443|GO:0005768|GO:0005886	NP_899232	NM_183376	Q8NCT1///A8K2F6///B3KSD4///B4DK87///B7ZAG5///F5H824	Hs.608486///Hs.6093	chr15q26.3	98512536	98517063	+	GenBank	Consensus sequence
225491_at	0.000639	3.47786	down	7.77575	7.294	7.37344	5.46106	5.80193	5.78561	chr11:35272751-35275675 (-) // 92.91 // p13	6506	SLC1A2	solute carrier family 1 (glial high affinity glutamate transporter), member 2	0006810 // transport // inferred from electronic annotation///0006811 // ion transport // traceable author statement///0006835 // dicarboxylic acid transport // inferred from electronic annotation///0007268 // synaptic transmission // traceable author statement///0007399 // nervous system development // inferred from electronic annotation///0007632 // visual behavior // inferred from electronic a…	0005886 // plasma membrane // traceable author statement///0016020 // membrane // traceable author statement///0016021 // integral component of membrane // inferred from electronic annotation///0030424 // axon // inferred from electronic annotation///0030673 // axolemma // inferred from electronic annotation	0005313 // L-glutamate transmembrane transporter activity // inferred from direct assay///0005515 // protein binding // inferred from physical interaction///0015293 // symporter activity // inferred from electronic annotation///0015501 // glutamate:sodium symporter activity // inferred from electronic annotation///0017153 // sodium:dicarboxylate symporter activity // inferred from electronic anno…	GO:0006810|GO:0006811|GO:0006835|GO:0007268|GO:0007399|GO:0007632|GO:0009416|GO:0009611|GO:0010259|GO:0015813|GO:0021537|GO:0030534|GO:0031668|GO:0035264|GO:0042493|GO:0043200|GO:0046326|GO:0051938|GO:0055085|GO:0070779|GO:0005886|GO:0016020|GO:0016021|GO:0030424|GO:0030673|GO:0005313|GO:0005515|GO:0015293|GO:0015501|GO:0017153	NP_001182657///NP_001239581///NP_004162///XP_005253123///XP_005253124///XP_006718340	NM_001195728///NM_001252652///NM_004171///XM_005253066///XM_005253067///XM_006718277	P43004///A2A2U1///C9J9N5///H0YEB1///H0YEK4///Q59FL6	Hs.502338///Hs.614269	chr11p13-p12	35272751	35275675	-	GenBank	Consensus sequence
225539_at	0.000601	2.54901	up	8.05284	7.68027	8.06548	9.36143	9.30723	9.17975	chr21:43406939-43430466 (-) // 98.59 // q22.3	49854	ZBTB21	zinc finger and BTB domain containing 21	0006351 // transcription, DNA-templated // inferred from electronic annotation///0006355 // regulation of transcription, DNA-templated // inferred from electronic annotation///0045892 // negative regulation of transcription, DNA-templated // inferred from direct assay	0005634 // nucleus // inferred from direct assay///0005634 // nucleus // inferred from electronic annotation	0003676 // nucleic acid binding // inferred from electronic annotation///0003677 // DNA binding // inferred from electronic annotation///0005515 // protein binding // inferred from physical interaction///0008327 // methyl-CpG binding // inferred from direct assay///0046872 // metal ion binding // inferred from electronic annotation	GO:0006351|GO:0006355|GO:0045892|GO:0005634|GO:0005634|GO:0003676|GO:0003677|GO:0005515|GO:0008327|GO:0046872	NP_001091872///NP_001091873///NP_065778///XP_005261178///XP_005261180	NM_001098402///NM_001098403///NM_020727///XM_005261121///XM_005261123	Q9ULJ3///B4DTN6///E7EVF9///Q5H9S0///Q5KS07	Hs.434947///Hs.618406	chr21q22.3	43406939	43430466	-	GenBank	Consensus sequence
225699_at	0.00110308	2.49438	up	8.75664	8.5525	8.93678	10.2683	9.8843	10.0494	chr7:45022621-45026433 (-) // 90.25 // p13	285958///677798///101928927	LOC101928927///SNHG15///SNORA9	uncharacterized LOC101928927///small nucleolar RNA host gene 15 (non-protein coding)///small nucleolar RNA, H/ACA box 9						NR_002952///NR_003697///XR_242171///XR_250182///XR_252211		Hs.25892///Hs.744745	chr7p13	45022621	45026433	-	GenBank	Consensus sequence
225731_at	0.00135766	2.73454	down	10.819	11.1068	11.092	9.2435	9.74481	9.67554	chr4:125585205-125593585 (-) // 93.91 // q28.1	57182	ANKRD50	ankyrin repeat domain 50			0005515 // protein binding // inferred from physical interaction	GO:0005515	NP_001161354///NP_065070	NM_001167882///NM_020337	Q9ULJ7///Q8TB46	Hs.480694///Hs.605325///Hs.618085///Hs.619435///Hs.622972	chr4q28.1	125585205	125593585	-	GenBank	Consensus sequence
225735_at	0.000109	2.69741	down	8.9243	8.87072	8.94177	7.29871	7.5537	7.58965	chr4:125585205-125593585 (-) // 93.91 // q28.1	57182	ANKRD50	ankyrin repeat domain 50			0005515 // protein binding // inferred from physical interaction	GO:0005515	NP_001161354///NP_065070	NM_001167882///NM_020337	Q9ULJ7///Q8TB46	Hs.480694///Hs.605325///Hs.618085///Hs.619435///Hs.622972	chr4q28.1	125585205	125593585	-	GenBank	Consensus sequence
225914_s_at	0.0244949	2.17076	down	8.05817	8.71972	8.91839	7.08312	7.65779	7.60077	chr13:49882785-49975648 (-) // 99.39 // q14.2	81617	CAB39L	钙结合蛋白 calcium binding protein 39-like	0007050 // cell cycle arrest // traceable author statement///0008286 // insulin receptor signaling pathway // traceable author statement	0005829 // cytosol // traceable author statement///0070062 // extracellular vesicular exosome // inferred from direct assay	0005488 // binding // inferred from electronic annotation	GO:0007050|GO:0008286|GO:0005829|GO:0070062|GO:0005488	NP_001073138///NP_001274266///NP_001274267///NP_001274268///NP_112187	NM_001079670///NM_001287337///NM_001287338///NM_001287339///NM_030925	Q9H9S4///B7ZBJ4///B7ZBJ5///B7ZBJ6///B7ZBJ7///Q5TAW7///Q86WE6	Hs.610407///Hs.742971///Hs.87159	chr13q14.2	49882785	49975648	-	GenBank	Consensus sequence
225915_at	0.0195092	2.97277	down	7.71616	8.40997	8.54378	5.99811	6.92952	7.02686	chr13:49882785-49975648 (-) // 99.39 // q14.2	81617	CAB39L	calcium binding protein 39-like	0007050 // cell cycle arrest // traceable author statement///0008286 // insulin receptor signaling pathway // traceable author statement	0005829 // cytosol // traceable author statement///0070062 // extracellular vesicular exosome // inferred from direct assay	0005488 // binding // inferred from electronic annotation	GO:0007050|GO:0008286|GO:0005829|GO:0070062|GO:0005488	NP_001073138///NP_001274266///NP_001274267///NP_001274268///NP_112187	NM_001079670///NM_001287337///NM_001287338///NM_001287339///NM_030925	Q9H9S4///B7ZBJ4///B7ZBJ5///B7ZBJ6///B7ZBJ7///Q5TAW7///Q86WE6	Hs.610407///Hs.742971///Hs.87159	chr13q14.2	49882785	49975648	-	GenBank	Consensus sequence
225917_at	0.00752485	3.06964	down	8.60347	8.70179	8.87087	6.48432	7.49371	7.34389	chr12:14653820-14655866 (+) // 92.25 // p13.1	55729	ATF7IP	activating transcription factor 7 interacting protein	0000122 // negative regulation of transcription from RNA polymerase II promoter // inferred from electronic annotation///0006200 // ATP catabolic process // inferred from electronic annotation///0006306 // DNA methylation // inferred from direct assay///0006351 // transcription, DNA-templated // inferred from electronic annotation///0006355 // regulation of transcription, DNA-templated // inferre…	0005634 // nucleus // inferred from direct assay///0005667 // transcription factor complex // inferred from electronic annotation	0003714 // transcription corepressor activity // inferred from electronic annotation///0005515 // protein binding // inferred from physical interaction///0016887 // ATPase activity // inferred from electronic annotation	GO:0000122|GO:0006200|GO:0006306|GO:0006351|GO:0006355|GO:0016032|GO:0019048|GO:0045892|GO:0045893|GO:0045898|GO:0005634|GO:0005667|GO:0003714|GO:0005515|GO:0016887	NP_001273443///NP_001273444///NP_060649///NP_851997///XP_005253481///XP_006719171///XP_006719172	NM_001286514///NM_001286515///NM_018179///NM_181352///XM_005253424///XM_006719108///XM_006719109	Q6VMQ6///A8MV73///B3KNI7///B3KQF8///B4DRL6///B4E2A2///F5GX74///F5GYR7///F5GZ10///F5GZ98///F5H1K9///F5H221///F5H2H9///F5H2W9///F5H3C4///F5H502///F5H592///F5H6X8///F5H8I0///F8WE35///G3V1U0///H0YFA3	Hs.591151///Hs.599865///Hs.742255	chr12p13.1	14653820	14655866	+	GenBank	Consensus sequence
226181_at	0.00117435	2.7826	up	7.00315	6.54347	6.92266	8.51247	8.23401	8.15209	chr6:112391867-112408716 (-) // 96.59 // q21	51175	TUBE1	tubulin, epsilon 1	0006184 // GTP catabolic process // inferred from electronic annotation///0007017 // microtubule-based process // inferred from electronic annotation///0007098 // centrosome cycle // traceable author statement///0051258 // protein polymerization // inferred from electronic annotation///0051297 // centrosome organization // inferred from electronic annotation	0000242 // pericentriolar material // inferred from electronic annotation///0005737 // cytoplasm // inferred from electronic annotation///0005815 // microtubule organizing center // inferred from electronic annotation///0005856 // cytoskeleton // inferred from electronic annotation///0005874 // microtubule // inferred from electronic annotation///0043234 // protein complex // inferred from electr…	0000166 // nucleotide binding // inferred from electronic annotation///0003924 // GTPase activity // inferred from electronic annotation///0005200 // structural constituent of cytoskeleton // traceable author statement///0005525 // GTP binding // inferred from electronic annotation	GO:0006184|GO:0007017|GO:0007098|GO:0051258|GO:0051297|GO:0000242|GO:0005737|GO:0005815|GO:0005856|GO:0005874|GO:0043234|GO:0000166|GO:0003924|GO:0005200|GO:0005525	NP_057346	NM_016262	Q9UJT0///S4R3K3///S4R424	Hs.34851	chr6q21	112391867	112408716	-	GenBank	Consensus sequence
226267_at	0.0153448	2.67345	up	7.46317	6.5636	7.42403	8.94799	8.38003	8.37889	chr14:75894478-75937158 (+) // 89.38 // q24.3	122953	JDP2	Jun dimerization protein 2	0000122 // negative regulation of transcription from RNA polymerase II promoter // inferred from electronic annotation///0006351 // transcription, DNA-templated // inferred from electronic annotation///0006355 // regulation of transcription, DNA-templated // inferred from electronic annotation///0031065 // positive regulation of histone deacetylation // inferred from electronic annotation///00455…	0005634 // nucleus // inferred from electronic annotation	0003677 // DNA binding // inferred from electronic annotation///0003682 // chromatin binding // inferred from electronic annotation///0003690 // double-stranded DNA binding // inferred from electronic annotation///0003700 // sequence-specific DNA binding transcription factor activity // inferred from electronic annotation///0005515 // protein binding // inferred from physical interaction///004356…	GO:0000122|GO:0006351|GO:0006355|GO:0031065|GO:0045599|GO:0005634|GO:0003677|GO:0003682|GO:0003690|GO:0003700|GO:0005515|GO:0043565|GO:0046982	NP_001128519///NP_001128520///NP_001128521///NP_569736///XP_005267389///XP_006720094///XP_006720095///XP_006720096	NM_001135047///NM_001135048///NM_001135049///NM_130469///XM_005267332///XM_006720031///XM_006720032///XM_006720033	Q8WYK2///H0YKE4	Hs.196482///Hs.716019	chr14q24.3	75894478	75937158	+	GenBank	Consensus sequence
226365_at	0.0208483	2.172	down	8.92153	9.13389	9.16991	7.37205	8.27398	8.22223	chr5:70154104-70156793 (+) // 82.9 // q13.2///chr5:69279021-69281709 (+) // 82.86 // q13.2///chr5:69428068-69430807 (-) // 85.79 // q13.2///chr5:70428382-70431121 (-) // 85.75 // q13.2		RP11-846E15.2									Hs.659405///Hs.664334		70154104	70156793	+	GenBank	Consensus sequence
226420_at	0.0187461	2.32836	down	6.25393	6.51725	6.96174	4.87205	5.60065	5.60228	chr3:168801294-168833223 (-) // 97.42 // q26.2	2122	MECOM	MDS1 and EVI1 complex locus	0001701 // in utero embryonic development // inferred from electronic annotation///0001780 // neutrophil homeostasis // inferred from electronic annotation///0006351 // transcription, DNA-templated // inferred from electronic annotation///0006355 // regulation of transcription, DNA-templated // traceable author statement///0006915 // apoptotic process // inferred from electronic annotation///0006…	0000118 // histone deacetylase complex // inferred from direct assay///0005634 // nucleus // inferred from direct assay///0016607 // nuclear speck // inferred from direct assay	0003676 // nucleic acid binding // inferred from electronic annotation///0003677 // DNA binding // inferred from sequence or structural similarity///0003700 // sequence-specific DNA binding transcription factor activity // inferred from direct assay///0003700 // sequence-specific DNA binding transcription factor activity // traceable author statement///0005515 // protein binding // inferred from …	GO:0001701|GO:0001780|GO:0006351|GO:0006355|GO:0006915|GO:0006954|GO:0007275|GO:0009605|GO:0009617|GO:0009791|GO:0030154|GO:0030512|GO:0030900|GO:0035115|GO:0035116|GO:0042127|GO:0043069|GO:0045892|GO:0045893|GO:0045944|GO:0046329|GO:0051726|GO:0060039|GO:0071425|GO:0072001|GO:0000118|GO:0005634|GO:0016607|GO:0003676|GO:0003677|GO:0003700|GO:0003700|GO:0005515|GO:0042803|GO:0046872	NP_001098547///NP_001098548///NP_001157471///NP_001157472///NP_001192123///NP_004982///NP_005232///XP_005247270///XP_005247271///XP_005247272///XP_005247273///XP_005247276///XP_005247277///XP_005247278///XP_005247280///XP_005247281///XP_005247282///XP_005247283///XP_006713599///XP_006713600	NM_001105077///NM_001105078///NM_001163999///NM_001164000///NM_001205194///NM_004991///NM_005241///XM_005247213///XM_005247214///XM_005247215///XM_005247216///XM_005247219///XM_005247220///XM_005247221///XM_005247223///XM_005247224///XM_005247225///XM_005247226///XM_006713536///XM_006713537	Q03112///Q13465///C7FEN9///C9JU02///E7EPY2///E7EQ57///E7ERX0///E7EU48///E7EUL6///E9PGE9///F6VZI5///H9KVD4///Q8IU84///Q8IZU7///Q9UBK3///D3DNP4	Hs.165830///Hs.611391///Hs.744090	chr3q26.2	168801294	168833223	-	GenBank	Consensus sequence
226641_at	0.0145575	2.35004	down	5.69183	5.43257	6.13279	4.08575	4.69951	4.77387	chr2:197851385-197853327 (-) // 93.18 // q33.1	91526	ANKRD44	ankyrin repeat domain 44			0005515 // protein binding // inferred from physical interaction	GO:0005515	NP_001182073///NP_710181///XP_005247002///XP_005247003///XP_005247004///XP_005247005///XP_006712901	NM_001195144///NM_153697///XM_005246945///XM_005246946///XM_005246947///XM_005246948///XM_006712838	Q8N8A2///B7Z6Z7///J3KN93///Q53T07///C9JY51///F5H682///F8WBW3///H7BXV4///H7C209///H7C3P1///H7C4A0	Hs.432706///Hs.735817	chr2q33.1	197851385	197853327	-	GenBank	Consensus sequence
226794_at	0.0173296	2.2158	down	6.94171	7.0696	7.34219	5.43414	6.26542	6.21045	chr6:147674470-147707526 (+) // 99.44 // q24.3	134957	STXBP5	syntaxin binding protein 5 (tomosyn)	0006810 // transport // inferred from electronic annotation///0006887 // exocytosis // inferred from electronic annotation///0010468 // regulation of gene expression // inferred from mutant phenotype///0015031 // protein transport // inferred from electronic annotation///0016192 // vesicle-mediated transport // inferred from electronic annotation///0017157 // regulation of exocytosis // inferred …	0005737 // cytoplasm // inferred from direct assay///0005886 // plasma membrane // inferred from electronic annotation///0005892 // acetylcholine-gated channel complex // inferred from sequence or structural similarity///0008021 // synaptic vesicle // inferred from electronic annotation///0016020 // membrane // inferred from electronic annotation///0016021 // integral component of membrane // inf…	0005515 // protein binding // inferred from electronic annotation///0017075 // syntaxin-1 binding // inferred from sequence or structural similarity///0019905 // syntaxin binding // inferred from electronic annotation	GO:0006810|GO:0006887|GO:0010468|GO:0015031|GO:0016192|GO:0017157|GO:0030193|GO:0045921|GO:0005737|GO:0005886|GO:0005892|GO:0008021|GO:0016020|GO:0016021|GO:0030054|GO:0030659|GO:0031410|GO:0045202|GO:0005515|GO:0017075|GO:0019905	NP_001121187///NP_640337///XP_006715402	NM_001127715///NM_139244///XM_006715339///XR_245502///XR_245504///XR_427962	Q5T5C0///B3KXX0///H0Y332///H7BXC4///Q14DD4///Q3B794///Q3LIE1///Q5JRH0	Hs.86320	chr6q24.3	147674470	147707526	+	GenBank	Consensus sequence
226829_at	0.00413297	2.51058	down	6.75124	6.0377	6.62992	5.20962	5.05625	5.16892	chr10:116054313-116056849 (-) // 98.4 // q25.3	84632	AFAP1L2	actin filament associated protein 1-like 2	0006954 // inflammatory response // inferred from direct assay///0007346 // regulation of mitotic cell cycle // inferred from direct assay///0032675 // regulation of interleukin-6 production // inferred from direct assay///0032757 // positive regulation of interleukin-8 production // inferred from direct assay///0045742 // positive regulation of epidermal growth factor receptor signaling pathway …	0005634 // nucleus // inferred from direct assay///0005737 // cytoplasm // inferred from direct assay///0005886 // plasma membrane // inferred from direct assay///0016235 // aggresome // inferred from direct assay	0005543 // phospholipid binding // inferred from electronic annotation///0017124 // SH3 domain binding // inferred from physical interaction///0030296 // protein tyrosine kinase activator activity // inferred from direct assay///0042169 // SH2 domain binding // inferred from physical interaction	GO:0006954|GO:0007346|GO:0032675|GO:0032757|GO:0045742|GO:0045893|GO:0061098|GO:0005634|GO:0005737|GO:0005886|GO:0016235|GO:0005543|GO:0017124|GO:0030296|GO:0042169	NP_001001936///NP_001274753///NP_115939///XP_005270290///XP_005270294///XP_005270296///XP_005270297///XP_005270298///XP_005270299///XP_006718099///XP_006718100///XP_006718101///XP_006718102///XP_006718103///XP_006718104///XP_006718105	NM_001001936///NM_001287824///NM_032550///XM_005270233///XM_005270237///XM_005270239///XM_005270240///XM_005270241///XM_005270242///XM_006718036///XM_006718037///XM_006718038///XM_006718039///XM_006718040///XM_006718041///XM_006718042	Q8N4X5///B7Z2Q0///B7Z363///F5GZE1///F6QUH3	Hs.501106	chr10q25.3	116054313	116056849	-	GenBank	Consensus sequence
226864_at	0.0355648	2.27977	down	5.92227	6.42036	6.58435	4.47705	5.35869	5.52458	chr8:79515459-79517502 (+) // 79.25 // q21.12	5569	PKIA	protein kinase (cAMP-dependent, catalytic) inhibitor alpha	0000122 // negative regulation of transcription from RNA polymerase II promoter // inferred from electronic annotation///0006469 // negative regulation of protein kinase activity // inferred from electronic annotation///0010389 // regulation of G2/M transition of mitotic cell cycle // inferred from electronic annotation///0016310 // phosphorylation // inferred from electronic annotation///0042308…	0005634 // nucleus // inferred from electronic annotation///0005737 // cytoplasm // inferred from electronic annotation	0004860 // protein kinase inhibitor activity // inferred from electronic annotation///0004862 // cAMP-dependent protein kinase inhibitor activity // inferred from direct assay///0004862 // cAMP-dependent protein kinase inhibitor activity // traceable author statement///0005515 // protein binding // inferred from physical interaction///0016301 // kinase activity // inferred from electronic annotat…	GO:0000122|GO:0006469|GO:0010389|GO:0016310|GO:0042308|GO:0043086|GO:0071901|GO:2000480|GO:0005634|GO:0005737|GO:0004860|GO:0004862|GO:0004862|GO:0005515|GO:0016301|GO:0034236	NP_006814///NP_862822	NM_006823///NM_181839	P61925///B2R4K1	Hs.433700///Hs.630932	chr8q21.12	79515459	79517502	+	GenBank	Consensus sequence
227019_at	0.000549	2.09772	down	8.2515	8.26562	8.40862	7.05407	7.31169	7.35352	chr1:162354064-162356603 (+) // 98.44 // q23.3	400793	C1orf226	chromosome 1 open reading frame 226					NP_001078844///NP_001128712	NM_001085375///NM_001135240	A1L170///F8W6W0	Hs.447011///Hs.614251	chr1q23.3	162354064	162356603	+	GenBank	Consensus sequence
227285_at	0.0209026	2.19652	up	7.10222	6.81435	7.00622	8.69733	7.76743	7.86369	chr1:150255868-150259502 (+) // 94.11 // q21.2	148523	CIART	circadian associated repressor of transcription	0006351 // transcription, DNA-templated // inferred from electronic annotation///0006355 // regulation of transcription, DNA-templated // inferred from electronic annotation///0032922 // circadian regulation of gene expression // inferred from sequence or structural similarity///0045475 // locomotor rhythm // inferred from sequence or structural similarity///0045892 // negative regulation of tran…	0005634 // nucleus // inferred from sequence or structural similarity///0016605 // PML body // inferred from electronic annotation	0001046 // core promoter sequence-specific DNA binding // inferred from direct assay///0005515 // protein binding // inferred from physical interaction///0070888 // E-box binding // inferred from sequence or structural similarity	GO:0006351|GO:0006355|GO:0032922|GO:0045475|GO:0045892|GO:0048511|GO:0005634|GO:0016605|GO:0001046|GO:0005515|GO:0070888	NP_653298///XP_005244967///XP_005244968	NM_144697///XM_005244910///XM_005244911	Q8N365///F6U7J4///Q5TB12///Q5TB13///Q8WVX4///Q5TB14	Hs.54680	chr1q21.2	150255868	150259502	+	GenBank	Consensus sequence
227335_at	0.00509732	3.84951	down	8.91705	8.81359	8.96327	6.27369	7.41013	7.17606	chr20:61509094-61512443 (-) // 91.92 // q13.33	11083	DIDO1	death inducer-obliterator 1	0006351 // transcription, DNA-templated // inferred from electronic annotation///0006915 // apoptotic process // inferred from electronic annotation///0097190 // apoptotic signaling pathway // inferred from electronic annotation	0005634 // nucleus // inferred from electronic annotation///0005737 // cytoplasm // inferred from electronic annotation///0005819 // spindle // inferred from electronic annotation///0005856 // cytoskeleton // inferred from electronic annotation	0005515 // protein binding // inferred from electronic annotation///0008270 // zinc ion binding // inferred from electronic annotation///0044822 // poly(A) RNA binding // inferred from direct assay///0046872 // metal ion binding // inferred from electronic annotation	GO:0006351|GO:0006915|GO:0097190|GO:0005634|GO:0005737|GO:0005819|GO:0005856|GO:0005515|GO:0008270|GO:0044822|GO:0046872	NP_001180298///NP_001180299///NP_071388///NP_149072///NP_542986///NP_542987///XP_006723747	NM_001193369///NM_001193370///NM_022105///NM_033081///NM_080796///NM_080797///XM_006723684	Q9BTC0	Hs.517172///Hs.713343	chr20q13.33	61509094	61512443	-	GenBank	Consensus sequence
227368_at	0.0102577	2.28954	up	7.56485	7.48716	7.80166	9.3002	8.58374	8.55489	chr6:88408121-88409757 (-) // 78.25 // q15											Hs.663281		88408121	88409757	-	GenBank	Consensus sequence
227426_at	0.0195745	2.08826	down	9.41988	9.113	9.2755	7.67753	8.53539	8.40855	chr2:39208624-39209345 (-) // 98.75 // p22.1	6654	SOS1	son of sevenless homolog 1 (Drosophila)	0007165 // signal transduction // non-traceable author statement///0007173 // epidermal growth factor receptor signaling pathway // traceable author statement///0007264 // small GTPase mediated signal transduction // traceable author statement///0007265 // Ras protein signal transduction // traceable author statement///0007411 // axon guidance // traceable author statement///0007596 // blood coag…	0005622 // intracellular // inferred from electronic annotation///0005829 // cytosol // traceable author statement///0005886 // plasma membrane // traceable author statement///0014069 // postsynaptic density // inferred from electronic annotation///0043025 // neuronal cell body // inferred from electronic annotation	0003677 // DNA binding // inferred from electronic annotation///0005085 // guanyl-nucleotide exchange factor activity // inferred from electronic annotation///0005088 // Ras guanyl-nucleotide exchange factor activity // not recorded///0005088 // Ras guanyl-nucleotide exchange factor activity // traceable author statement///0005089 // Rho guanyl-nucleotide exchange factor activity // inferred from…	GO:0007165|GO:0007173|GO:0007264|GO:0007265|GO:0007411|GO:0007596|GO:0008286|GO:0008543|GO:0030168|GO:0032318|GO:0032318|GO:0032319|GO:0032320|GO:0032320|GO:0032320|GO:0032321|GO:0035023|GO:0038095|GO:0043065|GO:0043547|GO:0045087|GO:0045742|GO:0048011|GO:0050900|GO:0051056|GO:0051057|GO:0097190|GO:0005622|GO:0005829|GO:0005886|GO:0014069|GO:0043025|GO:0003677|GO:0005085|GO:0005088|GO:0005088|GO:…	NP_005624///XP_005264572	NM_005633///XM_005264515	Q07889///B4DXG2///C9K0N6///G5E9C8///Q59GG9///Q9UKX9///Q53SF8	Hs.604256///Hs.709893	chr2p21	39208624	39209345	-	GenBank	Consensus sequence
227506_at	0.00883427	2.14684	up	6.81233	7.20091	7.4031	7.93758	8.42321	8.3622	chr10:61410522-61413729 (-) // 87.07 // q21.2	220963	SLC16A9	solute carrier family 16, member 9	0006810 // transport // inferred from electronic annotation///0046415 // urate metabolic process // inferred from mutant phenotype///0055085 // transmembrane transport // inferred from electronic annotation	0005886 // plasma membrane // inferred from electronic annotation///0016020 // membrane // inferred from electronic annotation///0016021 // integral component of membrane // inferred from electronic annotation	0015293 // symporter activity // inferred from electronic annotation	GO:0006810|GO:0046415|GO:0055085|GO:0005886|GO:0016020|GO:0016021|GO:0015293	NP_919274	NM_194298	Q7RTY1	Hs.499709///Hs.597354	chr10q21.2	61410522	61413729	-	GenBank	Consensus sequence
227578_at	0.000429	2.42786	down	7.44567	7.10347	7.4389	5.97266	6.0939	6.08243	chr12:98907987-98909922 (-) // 98.76 // q23.1	100128191	TMPO-AS1	TMPO antisense RNA 1						NR_027157		Hs.594042	chr12q23.1	98907987	98909922	-	GenBank	Consensus sequence
227624_at	0.0022179	2.16094	down	9.5768	9.35638	9.48988	8.10603	8.61103	8.37102	chr4:106164725-106200958 (+) // 95.21 // q24	54790	TET2	tet methylcytosine dioxygenase 2	0001822 // kidney development // inferred from electronic annotation///0006211 // 5-methylcytosine catabolic process // inferred from direct assay///0006493 // protein O-linked glycosylation // inferred from direct assay///0006493 // protein O-linked glycosylation // inferred from mutant phenotype///0007049 // cell cycle // inferred from electronic annotation///0009791 // post-embryonic developme…		0003677 // DNA binding // inferred from electronic annotation///0005515 // protein binding // inferred from physical interaction///0008198 // ferrous iron binding // inferred from direct assay///0008270 // zinc ion binding // inferred from direct assay///0016491 // oxidoreductase activity // inferred from electronic annotation///0016706 // oxidoreductase activity, acting on paired donors, with in…	GO:0001822|GO:0006211|GO:0006493|GO:0006493|GO:0007049|GO:0009791|GO:0016568|GO:0030097|GO:0030099|GO:0045944|GO:0055114|GO:0080111|GO:0080182|GO:0003677|GO:0005515|GO:0008198|GO:0008270|GO:0016491|GO:0016706|GO:0046872|GO:0051213|GO:0070579|GO:0070579|GO:0070579	NP_001120680///NP_060098///XP_005263139///XP_006714305///XP_006714306	NM_001127208///NM_017628///XM_005263082///XM_006714242///XM_006714243///XR_244633///XR_244634///XR_427546///XR_427547	Q6N021///A7E237///D6RE87///E7EPB1///E7EQS8	Hs.367639///Hs.706276///Hs.740935	chr4q24	106164725	106200958	+	GenBank	Consensus sequence
227627_at	0.0035958	2.09086	down	8.94235	9.20743	9.19177	7.7568	8.25956	8.13288	chr8:67773060-67774257 (+) // 63.03 // q13.1	23678///100533105	C8orf44-SGK3///SGK3	C8orf44-SGK3 readthrough///serum/glucocorticoid regulated kinase family, member 3	0001558 // regulation of cell growth // traceable author statement///0006468 // protein phosphorylation // inferred from electronic annotation///0006950 // response to stress // traceable author statement///0007154 // cell communication // inferred from electronic annotation///0016310 // phosphorylation // inferred from electronic annotation///0030334 // regulation of cell migration // traceable …	0005768 // endosome // inferred from electronic annotation///0005769 // early endosome // inferred from electronic annotation///0005829 // cytosol // traceable author statement///0016023 // cytoplasmic membrane-bounded vesicle // inferred from electronic annotation///0031410 // cytoplasmic vesicle // inferred from electronic annotation///0055037 // recycling endosome // inferred from electronic a…	0000166 // nucleotide binding // inferred from electronic annotation///0004672 // protein kinase activity // traceable author statement///0004674 // protein serine/threonine kinase activity // inferred from electronic annotation///0004713 // protein tyrosine kinase activity // inferred from electronic annotation///0005246 // calcium channel regulator activity // traceable author statement///00055…	GO:0001558|GO:0006468|GO:0006950|GO:0007154|GO:0016310|GO:0030334|GO:0034220|GO:0042127|GO:0051090|GO:0055085|GO:0005768|GO:0005769|GO:0005829|GO:0016023|GO:0031410|GO:0055037|GO:0000166|GO:0004672|GO:0004674|GO:0004713|GO:0005246|GO:0005515|GO:0005524|GO:0015459|GO:0016301|GO:0016740|GO:0016772|GO:0017080|GO:0017081|GO:0035091	NP_001028750///NP_001191102///NP_037389///NP_733827	NM_001033578///NM_001204173///NM_013257///NM_170709	Q96BR1///E5RHR8///E5RHX2///E5RHY6///E5RJV7///E5RK28///Q53EW6///Q5H9Q5///Q6FHV7	Hs.613417///Hs.718900	chr8q12	67773060	67774257	+	GenBank	Consensus sequence
227628_at	0.00545039	2.44868	up	7.07329	6.44545	6.75065	8.35095	7.91845	7.87601	chr5:54456128-54460748 (+) // 90.55 // q11.2	493869	GPX8	glutathione peroxidase 8 (putative)	0006979 // response to oxidative stress // inferred from electronic annotation///0055114 // oxidation-reduction process // inferred from electronic annotation	0005788 // endoplasmic reticulum lumen // traceable author statement///0016020 // membrane // inferred from electronic annotation///0016021 // integral component of membrane // inferred from electronic annotation	0004601 // peroxidase activity // not recorded///0004602 // glutathione peroxidase activity // inferred from electronic annotation///0016209 // antioxidant activity // inferred from electronic annotation///0016491 // oxidoreductase activity // inferred from electronic annotation	GO:0006979|GO:0055114|GO:0005788|GO:0016020|GO:0016021|GO:0004601|GO:0004602|GO:0016209|GO:0016491	NP_001008398///XP_006714694	NM_001008397///XM_006714631	Q8TED1///B4DPY0///E7ETY7///J3KNB5	Hs.289044///Hs.718761///Hs.732562	chr5q11.2	54456128	54460748	+	GenBank	Consensus sequence
227629_at	0.00072	2.19563	down	9.86577	9.59548	9.59419	8.39785	8.67106	8.58263	chr5:35055806-35058276 (-) // 98.68 // p13.2	5618	PRLR	prolactin receptor	0006694 // steroid biosynthetic process // non-traceable author statement///0007166 // cell surface receptor signaling pathway // non-traceable author statement///0007171 // activation of transmembrane receptor protein tyrosine kinase activity // inferred from direct assay///0007566 // embryo implantation // traceable author statement///0007595 // lactation // non-traceable author statement///001…	0005576 // extracellular region // inferred from electronic annotation///0005886 // plasma membrane // traceable author statement///0009986 // cell surface // inferred from direct assay///0016020 // membrane // inferred from electronic annotation///0016021 // integral component of membrane // inferred from electronic annotation///0031904 // endosome lumen // traceable author statement	0004896 // cytokine receptor activity // inferred from electronic annotation///0004925 // prolactin receptor activity // non-traceable author statement///0005515 // protein binding // inferred from physical interaction///0017046 // peptide hormone binding // inferred from physical interaction///0042803 // protein homodimerization activity // non-traceable author statement///0042978 // ornithine d…	GO:0006694|GO:0007166|GO:0007171|GO:0007566|GO:0007595|GO:0019221|GO:0038161|GO:0038161|GO:0042110|GO:0042977|GO:0043066|GO:0060397|GO:0005576|GO:0005886|GO:0009986|GO:0016020|GO:0016021|GO:0031904|GO:0004896|GO:0004925|GO:0005515|GO:0017046|GO:0042803|GO:0042978|GO:0046872	NP_000940///NP_001191243///NP_001191244///NP_001191245///NP_001191246///NP_001191247///XP_006714547	NM_000949///NM_001204314///NM_001204315///NM_001204316///NM_001204317///NM_001204318///NR_037910///XM_006714484	P16471///D6R9E1///D6R9P5///D6R9V7///D6RAN9///D6RC67///D6RD41///D6RJC8///Q8TD76///Q8WWV7	Hs.368587	chr5p13.2	35055806	35058276	-	GenBank	Consensus sequence
227662_at	0.000339	2.57657	down	10.1222	9.77601	9.76067	8.54629	8.53676	8.47952	chr4:119981257-119982400 (+) // 98.79 // q26	171024	SYNPO2	synaptopodin 2		0005634 // nucleus // inferred from sequence or structural similarity///0005737 // cytoplasm // inferred from electronic annotation///0015629 // actin cytoskeleton // inferred from direct assay///0030018 // Z disc // inferred from sequence or structural similarity	0003779 // actin binding // inferred from electronic annotation///0005515 // protein binding // inferred from physical interaction///0051371 // muscle alpha-actinin binding // inferred from sequence or structural similarity///0071889 // 14-3-3 protein binding // inferred from sequence or structural similarity	GO:0005634|GO:0005737|GO:0015629|GO:0030018|GO:0003779|GO:0005515|GO:0051371|GO:0071889	NP_001122405///NP_001122406///NP_001273683///NP_001273684///NP_597734	NM_001128933///NM_001128934///NM_001286754///NM_001286755///NM_133477	Q9UMS6///B4DLE4///B4E258///B9EG60///C6H0M7///H0Y9Y3	Hs.655519	chr4q26	119981257	119982400	+	GenBank	Consensus sequence
227663_at	0.0275399	2.38028	down	8.9081	9.07208	9.27903	7.13101	8.23409	8.14071	chr5:69277781-69279004 (+) // 83.12 // q13.2///chr5:70152864-70154087 (+) // 83.12 // q13.2///chr5:69430824-69432047 (-) // 83.12 // q13.2///chr5:70431142-70432361 (-) // 83.12 // q13.2											Hs.664334		69277781	69279004	+	GenBank	Consensus sequence
227703_s_at	0.00294331	2.17467	down	7.26102	6.84736	7.07436	6.19008	5.8326	5.79768	chrX:99929075-99946206 (-) // 95.98 // q22.1	94121	SYTL4	synaptotagmin-like 4	0006810 // transport // inferred from electronic annotation///0006886 // intracellular protein transport // inferred from electronic annotation///0006887 // exocytosis // inferred from electronic annotation///0045921 // positive regulation of exocytosis // inferred from mutant phenotype///0046676 // negative regulation of insulin secretion // inferred from electronic annotation///0050714 // posit…	0005634 // nucleus // inferred from direct assay///0005730 // nucleolus // inferred from direct assay///0005737 // cytoplasm // inferred from direct assay///0005768 // endosome // inferred from direct assay///0005813 // centrosome // inferred from direct assay///0005886 // plasma membrane // inferred from electronic annotation///0008021 // synaptic vesicle // inferred from electronic annotation//…	0005215 // transporter activity // inferred from electronic annotation///0005515 // protein binding // inferred from electronic annotation///0005543 // phospholipid binding // inferred from sequence or structural similarity///0008270 // zinc ion binding // inferred from electronic annotation///0017137 // Rab GTPase binding // inferred from electronic annotation///0042043 // neurexin family protei…	GO:0006810|GO:0006886|GO:0006887|GO:0045921|GO:0046676|GO:0050714|GO:0071985|GO:0005634|GO:0005730|GO:0005737|GO:0005768|GO:0005813|GO:0005886|GO:0008021|GO:0016020|GO:0019898|GO:0030141|GO:0030658|GO:0031410|GO:0005215|GO:0005515|GO:0005543|GO:0008270|GO:0017137|GO:0042043|GO:0046872	NP_001123368///NP_001167539///NP_542775///XP_005262283///XP_005262286///XP_006724780///XP_006724781	NM_001129896///NM_001174068///NM_080737///XM_005262226///XM_005262229///XM_006724717///XM_006724718	Q96C24///A8K973///B2R7R4///F8W9B9///Q71SF7///B3KUZ4	Hs.592224///Hs.660496///Hs.736401	chrXq21.33	99929075	99946206	-	GenBank	Consensus sequence
227839_at	0.0434943	2.38737	down	5.21465	6.48063	6.47348	4.62597	4.93905	4.83747	chr2:149216037-149271036 (+) // 99.66 // q23.1	55777	MBD5	methyl-CpG binding domain protein 5	0007399 // nervous system development // inferred from mutant phenotype///0040014 // regulation of multicellular organism growth // inferred from sequence or structural similarity///0042593 // glucose homeostasis // inferred from sequence or structural similarity///0044708 // single-organism behavior // inferred from mutant phenotype///0060399 // positive regulation of growth hormone receptor sig…	0005634 // nucleus // inferred from direct assay///0005694 // chromosome // inferred from electronic annotation///0010369 // chromocenter // inferred from direct assay///0070062 // extracellular vesicular exosome // inferred from direct assay	0003677 // DNA binding // inferred from direct assay///0003682 // chromatin binding // inferred from direct assay	GO:0007399|GO:0040014|GO:0042593|GO:0044708|GO:0060399|GO:0005634|GO:0005694|GO:0010369|GO:0070062|GO:0003677|GO:0003682	NP_060798///XP_005263768///XP_005263769	NM_018328///XM_005263711///XM_005263712	Q9P267///B3KQW0///E9PHH0///H7C066	Hs.435792///Hs.458312///Hs.604917	chr2q23.1	149216037	149271036	+	GenBank	Consensus sequence
227926_s_at	0.0296164	2.23379	up	10.1313	9.48003	9.79141	11.5498	10.6315	10.6999	chr1:144604205-144605907 (+) // 18.48 // q21.1///chr1:148566577-148568274 (+) // 18.3 // q21.2	100288142	NBPF20	neuroblastoma breakpoint family, member 20		0005737 // cytoplasm // inferred from electronic annotation		GO:0005737	NP_001265196///XP_006711166///XP_006711167	NM_001278267///XM_006711103///XM_006711104	A8K9F1///B4DS78	Hs.515947	chr1q21.2	144604205	144605907	+	GenBank	Consensus sequence
227927_at	0.0327916	2.26075	up	8.70738	8.18406	8.30732	10.2309	9.1557	9.34259	chr1:144604205-144605907 (+) // 18.48 // q21.1///chr1:148566577-148568274 (+) // 18.3 // q21.2	100288142	NBPF20	neuroblastoma breakpoint family, member 20		0005737 // cytoplasm // inferred from electronic annotation		GO:0005737	NP_001265196///XP_006711166///XP_006711167	NM_001278267///XM_006711103///XM_006711104	A8K9F1///B4DS78	Hs.515947	chr1q21.2	144604205	144605907	+	GenBank	Consensus sequence
227943_at	0.00998947	2.11756	down	9.95992	9.38448	9.50814	8.84675	8.41269	8.34589	chr1:149816569-149818282 (+) // 44.74 // q21.2		RP11-196G18.24											149816569	149818282	+	GenBank	Consensus sequence
228038_at	0.00350775	4.95104	down	8.36833	8.73991	8.82432	5.64642	6.61838	6.74456	chr3:181431611-181432221 (+) // 97.13 // q26.33	6657	SOX2	SRY (sex determining region Y)-box 2	0000122 // negative regulation of transcription from RNA polymerase II promoter // inferred from sequence or structural similarity///0001649 // osteoblast differentiation // inferred from direct assay///0001654 // eye development // inferred from expression pattern///0001708 // cell fate specification // inferred from electronic annotation///0001714 // endodermal cell fate specification // inferr…	0005634 // nucleus // inferred by curator///0005634 // nucleus // inferred from direct assay///0005634 // nucleus // non-traceable author statement///0005667 // transcription factor complex // traceable author statement///0005730 // nucleolus // inferred from direct assay///0005737 // cytoplasm // inferred from direct assay///0005829 // cytosol // inferred from direct assay	0000976 // transcription regulatory region sequence-specific DNA binding // inferred from electronic annotation///0001077 // RNA polymerase II core promoter proximal region sequence-specific DNA binding transcription factor activity involved in positive regulation of transcription // inferred from electronic annotation///0003677 // DNA binding // inferred from direct assay///0003677 // DNA bindin…	GO:0000122|GO:0001649|GO:0001654|GO:0001708|GO:0001714|GO:0002052|GO:0006325|GO:0006351|GO:0006355|GO:0006355|GO:0006357|GO:0007050|GO:0007275|GO:0007605|GO:0009611|GO:0010033|GO:0010468|GO:0019827|GO:0021781|GO:0021879|GO:0021983|GO:0021984|GO:0021987|GO:0030178|GO:0030539|GO:0030858|GO:0030900|GO:0030910|GO:0032526|GO:0035019|GO:0035019|GO:0042221|GO:0042472|GO:0043281|GO:0043410|GO:0043586|GO:…	NP_003097	NM_003106	P48431///B2R6J0	Hs.518438///Hs.642211///Hs.732963	chr3q26.3-q27	181431611	181432221	+	GenBank	Consensus sequence
228141_at	0.0111237	2.00968	up	4.29957	3.68404	4.28666	5.26809	5.09517	4.92791	chr5:54460997-54463339 (+) // 74.88 // q11.2	493869	GPX8	glutathione peroxidase 8 (putative)	0006979 // response to oxidative stress // inferred from electronic annotation///0055114 // oxidation-reduction process // inferred from electronic annotation	0005788 // endoplasmic reticulum lumen // traceable author statement///0016020 // membrane // inferred from electronic annotation///0016021 // integral component of membrane // inferred from electronic annotation	0004601 // peroxidase activity // not recorded///0004602 // glutathione peroxidase activity // inferred from electronic annotation///0016491 // oxidoreductase activity // inferred from electronic annotation	GO:0006979|GO:0055114|GO:0005788|GO:0016020|GO:0016021|GO:0004601|GO:0004602|GO:0016491	NP_001008398///XP_006714694	NM_001008397///XM_006714631	Q8TED1///B4DPY0///E7ETY7///J3KNB5	Hs.289044	chr5q11.2	54460997	54463339	+	GenBank	Consensus sequence
228245_s_at	0.00497518	2.19713	down	6.676	6.7838	6.83809	5.33518	6.00374	5.55212	chr12:31264592-31269405 (-) // 65.39 // p11.21	144203///408186///728715///100509445	LOC100509445///LOC728715///OVOS///OVOS2	uncharacterized LOC100509445///ovostatin homolog 2-like///ovostatin///ovostatin 2	0010951 // negative regulation of endopeptidase activity // inferred from electronic annotation	0005576 // extracellular region // inferred from electronic annotation///0005615 // extracellular space // inferred from electronic annotation	0004867 // serine-type endopeptidase inhibitor activity // inferred from electronic annotation	GO:0010951|GO:0005576|GO:0005615|GO:0004867	XP_006719234///XP_006719237///XP_006719239///XP_006725215///XP_006726603///XP_006726604	NM_001080502///NM_173498///XM_006719171///XM_006719174///XM_006719176///XM_006725152///XM_006726540///XM_006726541///XR_111273///XR_247801///XR_247802///XR_247804///XR_424338///XR_424339	Q68DH8///Q86X61///Q8NDQ9	Hs.524331///Hs.568152///Hs.731891	chr12p11.21///chr12p13///chr12p13.31	31264592	31269405	-	GenBank	Consensus sequence
228287_at	0.00118506	2.4383	down	8.44514	8.00623	8.10928	6.83349	7.06527	6.80426	chr2:242668424-242668893 (+) // 92.49 // q37.3	84289	ING5	inhibitor of growth family, member 5	0006260 // DNA replication // inferred from direct assay///0006325 // chromatin organization // traceable author statement///0006351 // transcription, DNA-templated // inferred from electronic annotation///0006355 // regulation of transcription, DNA-templated // inferred from electronic annotation///0006473 // protein acetylation // inferred from direct assay///0008285 // negative regulation of c…	0005634 // nucleus // inferred from direct assay///0005654 // nucleoplasm // traceable author statement///0070776 // MOZ/MORF histone acetyltransferase complex // inferred from direct assay	0003682 // chromatin binding // inferred from electronic annotation///0005515 // protein binding // inferred from physical interaction///0008270 // zinc ion binding // inferred from electronic annotation///0035064 // methylated histone binding // inferred from direct assay///0046872 // metal ion binding // inferred from electronic annotation	GO:0006260|GO:0006325|GO:0006351|GO:0006355|GO:0006473|GO:0008285|GO:0008285|GO:0016568|GO:0016573|GO:0043065|GO:0043966|GO:0045893|GO:0045926|GO:2001235|GO:0005634|GO:0005654|GO:0070776|GO:0003682|GO:0005515|GO:0008270|GO:0035064|GO:0046872	NP_115705///XP_005247103///XP_005247104	NM_032329///XM_005247046///XM_005247047///XR_427115///XR_427116	Q8WYH8///B7Z6R2///E9PEN0///Q6XYC6	Hs.529172///Hs.645460///Hs.667169	chr2q37.3	242668424	242668893	+	GenBank	Consensus sequence
228426_at	0.0236025	2.07689	down	4.17996	4.06877	4.97216	3.23708	3.30721	3.51333	chr12:9847076-9847724 (+) // 65.08 // p13.31	29121	CLEC2D	C-type lectin domain family 2, member D	0007166 // cell surface receptor signaling pathway // traceable author statement	0005783 // endoplasmic reticulum // inferred from direct assay///0005886 // plasma membrane // inferred from electronic annotation///0005887 // integral component of plasma membrane // traceable author statement///0009986 // cell surface // inferred from direct assay///0016020 // membrane // traceable author statement///0016021 // integral component of membrane // inferred from electronic annotat…	0003676 // nucleic acid binding // inferred from electronic annotation///0004888 // transmembrane signaling receptor activity // traceable author statement///0030246 // carbohydrate binding // inferred from electronic annotation	GO:0007166|GO:0005783|GO:0005886|GO:0005887|GO:0009986|GO:0016020|GO:0016021|GO:0003676|GO:0004888|GO:0030246	NP_001004419///NP_001184246///NP_001184247///NP_001184248///NP_037401	NM_001004419///NM_001004420///NM_001197317///NM_001197318///NM_001197319///NM_013269///NR_036693	Q9UHP7///V9HVU7///W8JXM2///W8JNK3///H0YGG6///F8WF99///F5H0P0///W8JD10///W8JE22///W8SND9///W8SBA0///W8SJH0///W8T7N2///W8S9T2	Hs.268326	chr12p13	9847076	9847724	+	GenBank	Consensus sequence
228471_at	0.0194738	2.02505	down	5.65756	5.81305	6.23568	4.50877	5.22233	4.92132	chr2:197853275-197854481 (-) // 93.88 // q33.1	91526	ANKRD44	ankyrin repeat domain 44			0005515 // protein binding // inferred from physical interaction	GO:0005515	NP_001182073///NP_710181///XP_005247002///XP_005247003///XP_005247004///XP_005247005///XP_006712901	NM_001195144///NM_153697///XM_005246945///XM_005246946///XM_005246947///XM_005246948///XM_006712838	Q8N8A2///B7Z6Z7///H7C3P1///C9JY51///F5H682///F8WBW3///H7BXV4///H7C209///H7C4A0///J3KN93///Q53T07	Hs.432706///Hs.735817	chr2q33.1	197853275	197854481	-	GenBank	Consensus sequence
228554_at	0.00457592	2.70018	down	9.85873	9.23676	9.25792	8.30395	7.9105	7.83979	chr11:100900352-100903954 (-) // 61.28 // q22.1	5241	PGR	progesterone receptor	0001542 // ovulation from ovarian follicle // inferred from electronic annotation///0002070 // epithelial cell maturation // inferred from electronic annotation///0006351 // transcription, DNA-templated // inferred from electronic annotation///0006355 // regulation of transcription, DNA-templated // inferred from electronic annotation///0006367 // transcription initiation from RNA polymerase II p…	0005634 // nucleus // inferred from electronic annotation///0005634 // nucleus // inferred from direct assay///0005654 // nucleoplasm // traceable author statement///0005737 // cytoplasm // inferred from electronic annotation///0005739 // mitochondrion // inferred from electronic annotation///0005741 // mitochondrial outer membrane // inferred from electronic annotation///0016020 // membrane // i…	0000978 // RNA polymerase II core promoter proximal region sequence-specific DNA binding // inferred from direct assay///0001077 // RNA polymerase II core promoter proximal region sequence-specific DNA binding transcription factor activity involved in positive regulation of transcription // inferred from direct assay///0003677 // DNA binding // traceable author statement///0003700 // sequence-spe…	GO:0001542|GO:0002070|GO:0006351|GO:0006355|GO:0006367|GO:0007165|GO:0007267|GO:0010467|GO:0010629|GO:0030879|GO:0043401|GO:0045944|GO:0050678|GO:0050847|GO:0060748|GO:0005634|GO:0005634|GO:0005654|GO:0005737|GO:0005739|GO:0005741|GO:0016020|GO:0043231|GO:0000978|GO:0001077|GO:0003677|GO:0003700|GO:0003707|GO:0004879|GO:0005102|GO:0005496|GO:0005515|GO:0008270|GO:0008289|GO:0019899|GO:0043565|GO:…	NP_000917///NP_001189403///NP_001258090///NP_001258091///XP_006718921	NM_000926///NM_001202474///NM_001271161///NM_001271162///NR_073141///NR_073142///NR_073143///XM_006718858	P06401///Q6TZ07///Q6TZ08///Q8NG42///Q8NG44///Q8NG45	Hs.32405///Hs.742403	chr11q22-q23	100900352	100903954	-	GenBank	Consensus sequence
228635_at	0.0110679	3.46057	down	9.7765	10.2809	10.304	7.60615	8.70541	8.6768	chr4:134070469-134112730 (+) // 96.03 // q28.3	57575	PCDH10	protocadherin 10	0007155 // cell adhesion // inferred from electronic annotation///0007156 // homophilic cell adhesion // inferred from electronic annotation	0005886 // plasma membrane // inferred from electronic annotation///0016020 // membrane // inferred from electronic annotation///0016021 // integral component of membrane // inferred from electronic annotation	0005509 // calcium ion binding // inferred from electronic annotation	GO:0007155|GO:0007156|GO:0005886|GO:0016020|GO:0016021|GO:0005509	NP_065866///NP_116586	NM_020815///NM_032961	Q9P2E7///Q14DV7///Q9H7F2///Q9NSR3///X5D999	Hs.192859///Hs.654741	chr4q28.3	134070469	134112730	+	GenBank	Consensus sequence
228640_at	7.39e-05	2.43157	down	8.20019	8.1083	8.22794	6.76987	6.92208	6.99882	chr4:31147974-31148421 (+) // 89.15 // p15.1	5099	PCDH7	protocadherin 7	0007155 // cell adhesion // inferred from electronic annotation///0007156 // homophilic cell adhesion // inferred from electronic annotation	0005886 // plasma membrane // traceable author statement///0005887 // integral component of plasma membrane // traceable author statement///0016020 // membrane // inferred from electronic annotation///0016021 // integral component of membrane // inferred from electronic annotation	0005509 // calcium ion binding // inferred from electronic annotation	GO:0007155|GO:0007156|GO:0005886|GO:0005887|GO:0016020|GO:0016021|GO:0005509	NP_001166994///NP_002580///NP_115832///NP_115833///XP_005248220///XP_005248221///XP_005248222///XP_005248223	NM_001173523///NM_002589///NM_032456///NM_032457///XM_005248163///XM_005248164///XM_005248165///XM_005248166	O60245///F5GWJ1///H0YAH0	Hs.479439///Hs.665959///Hs.705852	chr4p15	31147974	31148421	+	GenBank	Consensus sequence
228759_at	0.00429207	2.37588	up	5.90752	5.75696	6.05807	7.53315	6.87879	7.05599	chr7:137597574-137686792 (-) // 98.82 // q33	64764	CREB3L2	cAMP responsive element binding protein 3-like 2	0002062 // chondrocyte differentiation // inferred from sequence or structural similarity///0006351 // transcription, DNA-templated // inferred from electronic annotation///0006355 // regulation of transcription, DNA-templated // inferred from electronic annotation///0006888 // ER to Golgi vesicle-mediated transport // inferred from electronic annotation///0006986 // response to unfolded protein …	0005634 // nucleus // inferred from direct assay///0005783 // endoplasmic reticulum // inferred from direct assay///0005789 // endoplasmic reticulum membrane // inferred from electronic annotation///0016020 // membrane // inferred from electronic annotation///0016021 // integral component of membrane // inferred from electronic annotation	0003677 // DNA binding // inferred from electronic annotation///0003700 // sequence-specific DNA binding transcription factor activity // inferred from electronic annotation///0035497 // cAMP response element binding // inferred from mutant phenotype///0043565 // sequence-specific DNA binding // inferred from electronic annotation///0044212 // transcription regulatory region DNA binding // inferr…	GO:0002062|GO:0006351|GO:0006355|GO:0006888|GO:0006986|GO:0034976|GO:0045893|GO:0051216|GO:0005634|GO:0005783|GO:0005789|GO:0016020|GO:0016021|GO:0003677|GO:0003700|GO:0035497|GO:0043565|GO:0044212	NP_001240704///NP_919047///XP_005250598	NM_001253775///NM_194071///XM_005250541	Q70SY1///A2RRN1///A8KAI3///C9JPH0///H7C1W8///Q68D60///Q86VD4	Hs.490273///Hs.742108///Hs.744272	chr7q34	137597574	137686792	-	GenBank	Consensus sequence
228762_at	0.00258002	2.69482	down	8.61873	8.7208	8.78273	6.90383	7.30514	7.62271	chr7:2567117-2568159 (+) // 95.6 // p22.3	3955	LFNG	LFNG O-fucosylpeptide 3-beta-N-acetylglucosaminyltransferase	0001541 // ovarian follicle development // inferred from electronic annotation///0001756 // somitogenesis // inferred from electronic annotation///0007143 // female meiotic division // inferred from electronic annotation///0007219 // Notch signaling pathway // traceable author statement///0007275 // multicellular organismal development // inferred from electronic annotation///0007386 // compartme…	0000139 // Golgi membrane // inferred from electronic annotation///0005576 // extracellular region // non-traceable author statement///0005794 // Golgi apparatus // inferred from electronic annotation///0016020 // membrane // inferred from electronic annotation///0016021 // integral component of membrane // inferred from electronic annotation///0030173 // integral component of Golgi membrane // i…	0016740 // transferase activity // inferred from electronic annotation///0016757 // transferase activity, transferring glycosyl groups // inferred from electronic annotation///0033829 // O-fucosylpeptide 3-beta-N-acetylglucosaminyltransferase activity // inferred from sequence or structural similarity///0046872 // metal ion binding // inferred from electronic annotation	GO:0001541|GO:0001756|GO:0007143|GO:0007219|GO:0007275|GO:0007386|GO:0007389|GO:0008152|GO:0008152|GO:0008593|GO:0009887|GO:0014807|GO:0032092|GO:0045747|GO:0000139|GO:0005576|GO:0005794|GO:0016020|GO:0016021|GO:0030173|GO:0016740|GO:0016757|GO:0033829|GO:0046872	NP_001035257///NP_001035258///NP_001159827///NP_002295	NM_001040167///NM_001040168///NM_001166355///NM_002304	Q8NES3	Hs.159142	chr7p22.2	2567117	2568159	+	GenBank	Consensus sequence
229018_at	0.00232156	2.12804	down	8.30202	8.48905	8.71649	7.21014	7.54596	7.48289	chr12:82850504-82873014 (+) // 91.46 // q21.31	84190	METTL25	methyltransferase like 25	0032259 // methylation // inferred from electronic annotation		0008168 // methyltransferase activity // inferred from electronic annotation///0016740 // transferase activity // inferred from electronic annotation	GO:0032259|GO:0008168|GO:0016740	NP_115606///XP_005269241///XP_005269242///XP_005269243///XP_006719699///XP_006719700	NM_032230///XM_005269184///XM_005269185///XM_005269186///XM_006719636///XM_006719637	Q8N6Q8///F8VZA8///H0YIN2///H0YIW7	Hs.506222///Hs.600769	chr12q21.31	82850504	82873014	+	GenBank	Consensus sequence
229130_at	0.0455419	2.19106	down	5.33432	6.42108	6.53351	4.77043	5.06415	5.05944	chr4:8356823-8358443 (-) // 70.95 // p16.1		AX746755///RP11-774O3.3	Homo sapiens cDNA FLJ11478 fis, clone HEMBA1001781.///---								Hs.400256///Hs.613145///Hs.633225		8356823	8358443	-	GenBank	Consensus sequence
229134_at	0.00979118	2.37533	down	7.2194	7.32963	7.44961	5.59518	6.48697	6.17211	chr1:116239434-116240842 (+) // 98.19 // p13.1	81839	VANGL1	VANGL planar cell polarity protein 1	0007275 // multicellular organismal development // inferred from electronic annotation	0005886 // plasma membrane // inferred from electronic annotation///0016020 // membrane // inferred from electronic annotation///0016021 // integral component of membrane // inferred from electronic annotation	0005515 // protein binding // inferred from physical interaction	GO:0007275|GO:0005886|GO:0016020|GO:0016021|GO:0005515	NP_001165882///NP_001165883///NP_620409///XP_006710998///XP_006710999	NM_001172411///NM_001172412///NM_138959///XM_006710935///XM_006710936	Q8TAA9///Q96J52	Hs.515130///Hs.604930	chr1p13.1	116239434	116240842	+	GenBank	Consensus sequence
229281_at	0.0190357	2.22053	down	5.58077	6.02231	6.30791	4.42058	5.16402	4.87367	chr14:34272419-34273382 (+) // 97.09 // q13.1	64067	NPAS3	neuronal PAS domain protein 3	0001964 // startle response // inferred from electronic annotation///0006351 // transcription, DNA-templated // inferred from electronic annotation///0006355 // regulation of transcription, DNA-templated // inferred from electronic annotation///0007165 // signal transduction // inferred from electronic annotation///0007626 // locomotory behavior // inferred from electronic annotation///0035176 //…	0005634 // nucleus // inferred from direct assay///0005730 // nucleolus // inferred from direct assay///0005737 // cytoplasm // inferred from direct assay	0003677 // DNA binding // inferred from electronic annotation///0004871 // signal transducer activity // inferred from electronic annotation///0005515 // protein binding // inferred from electronic annotation///0046983 // protein dimerization activity // inferred from electronic annotation	GO:0001964|GO:0006351|GO:0006355|GO:0007165|GO:0007626|GO:0035176|GO:0042711|GO:0045893|GO:0005634|GO:0005730|GO:0005737|GO:0003677|GO:0004871|GO:0005515|GO:0046983	NP_001158221///NP_001159365///NP_071406///NP_775182///XP_005268048///XP_005268049///XP_005268050	NM_001164749///NM_001165893///NM_022123///NM_173159///XM_005267991///XM_005267992///XM_005267993	Q8IXF0///F8VR32///F8VS42///F8W0C2///H0YHB6///H0YHU7///H0YI42///X5D2Q4///X5D988	Hs.603919///Hs.657892///Hs.666708///Hs.687722///Hs.708668///Hs.734077	chr14q13.1	34272419	34273382	+	GenBank	Consensus sequence
229288_at	0.0390034	2.65354	down	7.38806	8.44117	8.54137	6.15324	6.9273	7.06631	chr6:93949742-93950473 (-) // 76.75 // q16.1	2045	EPHA7	EPH receptor A7	0006468 // protein phosphorylation // inferred from electronic annotation///0006915 // apoptotic process // inferred from electronic annotation///0007169 // transmembrane receptor protein tyrosine kinase signaling pathway // inferred from electronic annotation///0007275 // multicellular organismal development // inferred from electronic annotation///0007399 // nervous system development // inferr…	0005886 // plasma membrane // inferred from electronic annotation///0005887 // integral component of plasma membrane // inferred from electronic annotation///0016020 // membrane // inferred from electronic annotation///0016021 // integral component of membrane // inferred from electronic annotation///0030425 // dendrite // inferred from electronic annotation///0031594 // neuromuscular junction //…	0000166 // nucleotide binding // inferred from electronic annotation///0004672 // protein kinase activity // inferred from electronic annotation///0004713 // protein tyrosine kinase activity // inferred from sequence or structural similarity///0004714 // transmembrane receptor protein tyrosine kinase activity // inferred from electronic annotation///0005003 // ephrin receptor activity // inferred…	GO:0006468|GO:0006915|GO:0007169|GO:0007275|GO:0007399|GO:0007420|GO:0016310|GO:0018108|GO:0018108|GO:0022407|GO:0031290|GO:0031952|GO:0043065|GO:0043281|GO:0043525|GO:0048013|GO:0048755|GO:0050730|GO:0050919|GO:0070372|GO:0005886|GO:0005887|GO:0016020|GO:0016021|GO:0030425|GO:0031594|GO:0043025|GO:0045211|GO:0000166|GO:0004672|GO:0004713|GO:0004714|GO:0005003|GO:0005004|GO:0005515|GO:0005524|GO:…	NP_001275558///NP_001275559///NP_004431///XP_005248726///XP_005248728///XP_006715432	NM_001288629///NM_001288630///NM_004440///XM_005248669///XM_005248671///XM_006715369	Q15375	Hs.606792///Hs.73962	chr6q16.1	93949742	93950473	-	GenBank	Consensus sequence
229359_at	0.00272768	2.35675	down	6.57628	6.57324	6.71023	5.01953	5.56863	5.56122	chr2:25956621-25957759 (-) // 96.04 // p23.3	55252	ASXL2	additional sex combs like transcriptional regulator 2	0006351 // transcription, DNA-templated // inferred from electronic annotation///0006355 // regulation of transcription, DNA-templated // inferred from electronic annotation///0035360 // positive regulation of peroxisome proliferator activated receptor signaling pathway // inferred from direct assay///0045600 // positive regulation of fat cell differentiation // inferred from direct assay///00459…	0005634 // nucleus // inferred from electronic annotation	0003677 // DNA binding // inferred from electronic annotation///0042975 // peroxisome proliferator activated receptor binding // inferred from direct assay///0046872 // metal ion binding // inferred from electronic annotation	GO:0006351|GO:0006355|GO:0035360|GO:0045600|GO:0045944|GO:0005634|GO:0003677|GO:0042975|GO:0046872	NP_060733///XP_006712102///XP_006712103	NM_018263///XM_006712039///XM_006712040	Q76L83///B8XCX8///E7EWD6	Hs.119815///Hs.605448///Hs.714500///Hs.722329	chr2p24.1	25956621	25957759	-	GenBank	Consensus sequence
229362_at	0.00160655	2.06272	down	6.89261	6.67003	6.96067	5.5875	5.92853	5.87362	chr2:61167048-61168183 (-) // 98.68 // p16.1	150962	PUS10	pseudouridylate synthase 10	0001522 // pseudouridine synthesis // inferred from electronic annotation///0008033 // tRNA processing // inferred from electronic annotation///0009451 // RNA modification // inferred from electronic annotation		0003723 // RNA binding // inferred from electronic annotation///0009982 // pseudouridine synthase activity // inferred from electronic annotation///0016853 // isomerase activity // inferred from electronic annotation	GO:0001522|GO:0008033|GO:0009451|GO:0003723|GO:0009982|GO:0016853	NP_653310///XP_006712015	NM_144709///XM_006711952	Q3MIT2///A8K6R4///A8MUL8///C9JNL8	Hs.368348///Hs.597326	chr2p16.1	61167048	61168183	-	GenBank	Consensus sequence
229428_at	0.00218522	2.09659	up	7.76273	7.78865	8.09788	9.1649	8.87023	8.81824	chr10:51733426-51734610 (+) // 71.88 // q11.23///chr10:46356723-46357909 (-) // 71.8 // q11.22///chr10:51260338-51261524 (-) // 71.38 // q11.23///chr10:75471250-75472437 (-) // 70.96 // q22.2	100652748	TIMM23B	translocase of inner mitochondrial membrane 23 homolog B (yeast)	0005975 // carbohydrate metabolic process // inferred from electronic annotation///0006626 // protein targeting to mitochondrion // traceable author statement///0006810 // transport // inferred from electronic annotation///0006886 // intracellular protein transport // inferred from electronic annotation///0015031 // protein transport // inferred from electronic annotation///0044267 // cellular pr…	0005739 // mitochondrion // inferred from electronic annotation///0005739 // mitochondrion // inferred from direct assay///0005743 // mitochondrial inner membrane // inferred from electronic annotation///0005743 // mitochondrial inner membrane // traceable author statement///0005744 // mitochondrial inner membrane presequence translocase complex // inferred from electronic annotation///0005758 //…	0004649 // poly(ADP-ribose) glycohydrolase activity // inferred from electronic annotation///0005515 // protein binding // inferred from physical interaction///0015450 // P-P-bond-hydrolysis-driven protein transmembrane transporter activity // inferred from electronic annotation///0016787 // hydrolase activity // inferred from electronic annotation	GO:0005975|GO:0006626|GO:0006810|GO:0006886|GO:0015031|GO:0044267|GO:0071806|GO:0005739|GO:0005739|GO:0005743|GO:0005743|GO:0005744|GO:0005758|GO:0016020|GO:0016021|GO:0031305|GO:0004649|GO:0005515|GO:0015450|GO:0016787	NP_001277046///NP_001277047///XP_005278397///XP_006710295///XP_006718162	NM_001290117///NM_001290118///NR_110767///XM_005278340///XM_006710232///XM_006718099	B4DDK6///Q5SRD1///O14925///B1APJ0///B4DF23///B4DHQ8///B7ZB25///E7EP42///E9PB91///H0Y6X5///M0QZG8///M0R0T5///S4R2X5///B4DI18	Hs.499594///Hs.524308	chr10q11.23	51733426	51734610	+	GenBank	Consensus sequence
229795_at	0.00525348	2.12738	down	6.75976	6.33433	6.62628	5.78851	5.33343	5.3312	chr12:62997695-62998185 (+) // 96.27 // q14.1													62997695	62998185	+	GenBank	Consensus sequence
230048_at	0.00669223	2.41159	up	5.26656	5.03459	5.42207	6.93544	6.20645	6.39128	chr7:112116793-112117257 (+) // 93.6 // q31.1	3475	IFRD1	interferon-related developmental regulator 1	0007275 // multicellular organismal development // inferred from electronic annotation///0007518 // myoblast fate determination // traceable author statement///0007527 // adult somatic muscle development // inferred from electronic annotation///0030154 // cell differentiation // inferred from electronic annotation///0042692 // muscle cell differentiation // inferred from electronic annotation	0005634 // nucleus // inferred from electronic annotation	0005488 // binding // inferred from electronic annotation	GO:0007275|GO:0007518|GO:0007527|GO:0030154|GO:0042692|GO:0005634|GO:0005488	NP_001007246///NP_001184008///NP_001184009///NP_001541	NM_001007245///NM_001197079///NM_001197080///NM_001550///NR_120333	O00458///C9J311///C9J7U6///C9JA65///C9JFH1///C9JK78///C9JLG5///C9JNM6///E9PMY4///H0YEE3///A4D0U1///Q75MS4///B7Z4L0	Hs.702661///Hs.729518///Hs.744747///Hs.7879	chr7q31.1	112116793	112117257	+	GenBank	Consensus sequence
230152_at	0.0078874	2.43509	down	7.5565	7.62053	7.66797	5.83072	6.46786	6.69451	chr3:113008965-113009634 (-) // 95.55 // q13.2	55779	WDR52	WD repeat domain 52			0005488 // binding // inferred from electronic annotation///0005515 // protein binding // inferred from electronic annotation	GO:0005488|GO:0005515	NP_001157968///NP_060808///XP_005247674///XP_006713759///XP_006713760///XP_006713761///XP_006713762	NM_001164496///NM_018338///XM_005247617///XM_006713696///XM_006713697///XM_006713698///XM_006713699///XR_427370///XR_427371	Q96MT7///C9K0A4///F8W806///F8WEX0///H0Y853///H0Y883///H0Y896///H7C512///H7C591///Q5CZ82///Q9NUU0///Q9UF55	Hs.584936	chr3q13.2	113008965	113009634	-	GenBank	Consensus sequence
230187_s_at	0.0004	3.30467	down	7.12726	7.19026	7.30923	5.41704	5.26727	5.76892	chr6:26687546-26688068 (+) // 64.37 // p22.2///chr6:58182169-58182689 (-) // 56.97 // p11.2	101929855///102724851	LOC101929855///LOC102724851	uncharacterized LOC101929855///uncharacterized LOC102724851						XR_251983///XR_427900///XR_427901///XR_431992///XR_431993		Hs.485648///Hs.606266		26687546	26688068	+	GenBank	Consensus sequence
230312_at	0.00217555	2.33028	down	7.69365	7.18764	7.29618	6.12357	6.33076	6.06162	chr7_gl000195_random:56064-56554 (-) // 13.93 //											Hs.88045		56064	56554	-	GenBank	Consensus sequence
230348_at	0.0127694	2.89299	up	5.07521	4.99399	4.90058	7.23018	6.16517	6.17211	chr13:21554171-21554626 (-) // 78.41 // q12.11	26524	LATS2	large tumor suppressor kinase 2	0000082 // G1/S transition of mitotic cell cycle // inferred from direct assay///0006468 // protein phosphorylation // inferred from direct assay///0007049 // cell cycle // inferred from electronic annotation///0007067 // mitotic nuclear division // inferred from electronic annotation///0009755 // hormone-mediated signaling pathway // inferred from direct assay///0016310 // phosphorylation // inf…	0000922 // spindle pole // inferred from direct assay///0005634 // nucleus // inferred from direct assay///0005634 // nucleus // non-traceable author statement///0005737 // cytoplasm // inferred from electronic annotation///0005815 // microtubule organizing center // inferred from electronic annotation///0005829 // cytosol // traceable author statement///0005856 // cytoskeleton // inferred from e…	0000166 // nucleotide binding // inferred from electronic annotation///0004672 // protein kinase activity // inferred from electronic annotation///0004674 // protein serine/threonine kinase activity // inferred from direct assay///0004674 // protein serine/threonine kinase activity // traceable author statement///0005515 // protein binding // inferred from physical interaction///0005524 // ATP bi…	GO:0000082|GO:0006468|GO:0007049|GO:0007067|GO:0009755|GO:0016310|GO:0030216|GO:0034613|GO:0035329|GO:0035329|GO:0035556|GO:0045736|GO:0046620|GO:0051301|GO:0090090|GO:0000922|GO:0005634|GO:0005634|GO:0005737|GO:0005815|GO:0005829|GO:0005856|GO:0000166|GO:0004672|GO:0004674|GO:0004674|GO:0005515|GO:0005524|GO:0016301|GO:0016740|GO:0016772|GO:0046872	NP_055387///XP_005266399	NM_014572///XM_005266342	Q59EB4///Q9NRM7		chr13q11-q12	21554171	21554626	-	GenBank	Consensus sequence
230403_at	0.00824201	2.16984	down	6.2931	6.21825	6.57704	4.84736	5.50494	5.3833	chr9:3218297-3219005 (-) // 94.06 // p24.2	5991	RFX3	regulatory factor X, 3 (influences HLA class II expression)	0006351 // transcription, DNA-templated // inferred from electronic annotation///0006355 // regulation of transcription, DNA-templated // inferred from sequence or structural similarity///0006366 // transcription from RNA polymerase II promoter // traceable author statement///0007275 // multicellular organismal development // inferred from electronic annotation///0007368 // determination of left/…	0000790 // nuclear chromatin // inferred from direct assay///0005634 // nucleus // inferred by curator///0005667 // transcription factor complex // inferred by curator	0003677 // DNA binding // traceable author statement///0003700 // sequence-specific DNA binding transcription factor activity // non-traceable author statement///0003705 // RNA polymerase II distal enhancer sequence-specific DNA binding transcription factor activity // traceable author statement///0005515 // protein binding // inferred from physical interaction///0044212 // transcription regulato…	GO:0006351|GO:0006355|GO:0006366|GO:0007275|GO:0007368|GO:0030154|GO:0031018|GO:0042384|GO:0045892|GO:0045893|GO:0045944|GO:0048469|GO:0050796|GO:0060285|GO:0060287|GO:0072560|GO:2000078|GO:0000790|GO:0005634|GO:0005667|GO:0003677|GO:0003700|GO:0003705|GO:0005515|GO:0044212	NP_001269045///NP_001269046///NP_002910///NP_602304///XP_005251591///XP_006716903///XP_006716904///XP_006716905///XP_006716906///XP_006716907///XP_006716908///XP_006716909///XP_006716910	NM_001282116///NM_001282117///NM_002919///NM_134428///XM_005251534///XM_006716840///XM_006716841///XM_006716842///XM_006716843///XM_006716844///XM_006716845///XM_006716846///XM_006716847	P48380///A9Z1Z2///F6UGA0///F6USP3///F6UV76///F6XM74///H0Y790///H0Y7W5///H0Y7Z4	Hs.136829///Hs.438858///Hs.596860///Hs.625122///Hs.631051///Hs.696660///Hs.713388///Hs.734648	chr9p24.2	3218297	3219005	-	GenBank	Consensus sequence
230469_at	0.0158662	2.03167	down	3.72668	3.93885	4.571	3.03628	3.09696	3.03529	chr10:63952846-63953494 (-) // 88.72 // q21.2	219790	RTKN2	rhotekin 2	0007165 // signal transduction // inferred from electronic annotation///0008284 // positive regulation of cell proliferation // inferred from electronic annotation///0030097 // hemopoiesis // inferred from electronic annotation	0005886 // plasma membrane // inferred from electronic annotation	0005543 // phospholipid binding // inferred from electronic annotation	GO:0007165|GO:0008284|GO:0030097|GO:0005886|GO:0005543	NP_001269870///NP_660350///XP_006717758	NM_001282941///NM_145307///XM_006717695	Q8IZC4///Q5SVY4	Hs.58559///Hs.601324	chr10q21.2	63952846	63953494	-	GenBank	Consensus sequence
230492_s_at	0.00151221	2.42862	up	6.28623	6.2666	6.76712	7.76364	7.72306	7.67365	chr20:5538500-5541274 (-) // 83.73 // p12.3	56261	GPCPD1	glycerophosphocholine phosphodiesterase GDE1 homolog (S. cerevisiae)	0006071 // glycerol metabolic process // inferred from electronic annotation///0006629 // lipid metabolic process // inferred from electronic annotation///0006644 // phospholipid metabolic process // traceable author statement///0044281 // small molecule metabolic process // traceable author statement///0046474 // glycerophospholipid biosynthetic process // traceable author statement	0005737 // cytoplasm // inferred from electronic annotation///0005829 // cytosol // inferred from electronic annotation	0008081 // phosphoric diester hydrolase activity // inferred from electronic annotation///0008889 // glycerophosphodiester phosphodiesterase activity // inferred from electronic annotation///0016787 // hydrolase activity // inferred from electronic annotation///0030246 // carbohydrate binding // inferred from electronic annotation///0047389 // glycerophosphocholine phosphodiesterase activity // i…	GO:0006071|GO:0006629|GO:0006644|GO:0044281|GO:0046474|GO:0005737|GO:0005829|GO:0008081|GO:0008889|GO:0016787|GO:0030246|GO:0047389|GO:2001070	NP_062539///XP_005260815///XP_005260817///XP_005260818///XP_006723658///XP_006723659	NM_019593///XM_005260758///XM_005260760///XM_005260761///XM_006723595///XM_006723596	Q9NPB8///H0Y565///D3DW07	Hs.605472///Hs.636359	chr20p12.3	5538500	5541274	-	GenBank	Consensus sequence
230653_at	0.0115361	2.95892	down	8.59676	8.82308	8.78659	6.47584	7.51166	7.52372	chr5:69285098-69285934 (+) // 93.17 // q13.2///chr5:70160185-70161008 (+) // 93.17 // q13.2	102724356	LOC102724356	uncharacterized LOC102724356						XR_427731///XR_430844				69285098	69285934	+	GenBank	Consensus sequence
230660_at	0.00199285	2.06191	down	6.46486	6.29432	6.59105	5.63595	5.25085	5.33149	chr1:210417766-210419597 (+) // 99.35 // q32.2	56256	SERTAD4	SERTA domain containing 4					NP_062551///XP_005273250///XP_006711517	NM_019605///XM_005273193///XM_006711454	Q9NUC0	Hs.598841///Hs.600545///Hs.734528	chr1q32.1-q41	210417766	210419597	+	GenBank	Consensus sequence
230764_at	0.0126607	2.70425	up	6.28692	5.63787	6.37954	8.01101	7.34832	7.25069	chr9:111843399-111844092 (-) // 98.16 // q31.3											Hs.657173		111843399	111844092	-	GenBank	Consensus sequence
230818_at	0.012351	2.06489	down	7.31696	7.69927	7.69312	6.118	6.78738	6.66578	chr2:97538107-97539100 (+) // 75.8 // q11.2													97538107	97539100	+	GenBank	Consensus sequence
230847_at	0.00854354	2.05175	up	6.72285	6.5245	6.57823	8.04519	7.35273	7.53821	chr6:2779635-2780130 (+) // 77.87 // p25.2	56897	WRNIP1	Werner helicase interacting protein 1	0000731 // DNA synthesis involved in DNA repair // inferred from direct assay///0006200 // ATP catabolic process // inferred from electronic annotation///0006200 // ATP catabolic process // inferred from mutant phenotype///0006260 // DNA replication // inferred from electronic annotation///0006281 // DNA repair // inferred from electronic annotation///0006310 // DNA recombination // inferred from…	0005634 // nucleus // inferred from direct assay///0005634 // nucleus // inferred from sequence or structural similarity///0005739 // mitochondrion // inferred from direct assay///0016020 // membrane // inferred from direct assay///0048471 // perinuclear region of cytoplasm // inferred from direct assay	0000166 // nucleotide binding // inferred from electronic annotation///0003677 // DNA binding // inferred from electronic annotation///0005515 // protein binding // inferred from physical interaction///0005524 // ATP binding // inferred from electronic annotation///0009378 // four-way junction helicase activity // inferred from electronic annotation///0016787 // hydrolase activity // inferred fro…	GO:0000731|GO:0006200|GO:0006200|GO:0006260|GO:0006281|GO:0006310|GO:0006974|GO:0030174|GO:0005634|GO:0005634|GO:0005739|GO:0016020|GO:0048471|GO:0000166|GO:0003677|GO:0005515|GO:0005524|GO:0009378|GO:0016787|GO:0016887|GO:0017111|GO:0042802|GO:0046872	NP_064520///NP_569079///XP_005249289///XP_005249291	NM_020135///NM_130395///XM_005249232///XM_005249234	Q96S55///B3KT25	Hs.236828	chr6p25.2	2779635	2780130	+	GenBank	Consensus sequence
230927_at	0.0145872	2.15274	down	5.3593	4.67275	5.12214	3.63644	4.25106	3.94816	chr8:66504086-66504964 (-) // 97.23 // q13.1		CTD-3025N20.3									Hs.491872		66504086	66504964	-	GenBank	Consensus sequence
231055_at	0.0150322	2.55948	down	5.77708	6.49191	6.56557	4.49474	5.07595	5.19631												Hs.561357					GenBank	Consensus sequence
231382_at	0.00333182	2.18954	down	7.08954	6.87018	7.01879	5.53175	6.08735	5.96751	chr5:170884178-170884628 (+) // 86.58 // q35.1	8817	FGF18	fibroblast growth factor 18	0001503 // ossification // inferred from electronic annotation///0001525 // angiogenesis // inferred from electronic annotation///0001957 // intramembranous ossification // inferred from electronic annotation///0001958 // endochondral ossification // inferred from electronic annotation///0002063 // chondrocyte development // inferred from electronic annotation///0007165 // signal transduction // …	0005576 // extracellular region // traceable author statement///0005615 // extracellular space // traceable author statement///0005730 // nucleolus // inferred from direct assay	0005102 // receptor binding // inferred from electronic annotation///0005104 // fibroblast growth factor receptor binding // inferred from electronic annotation///0005105 // type 1 fibroblast growth factor receptor binding // inferred from direct assay///0005111 // type 2 fibroblast growth factor receptor binding // inferred from direct assay///0008083 // growth factor activity // inferred from e…	GO:0001503|GO:0001525|GO:0001957|GO:0001958|GO:0002063|GO:0007165|GO:0007173|GO:0007267|GO:0007399|GO:0008284|GO:0008286|GO:0008543|GO:0009653|GO:0030324|GO:0030949|GO:0032332|GO:0038095|GO:0045087|GO:0048011|GO:0048015|GO:0070374|GO:0005576|GO:0005615|GO:0005730|GO:0005102|GO:0005104|GO:0005105|GO:0005111|GO:0008083	NP_003853	NM_003862///NM_033649	O76093	Hs.87191	chr5q34	170884178	170884628	+	GenBank	Consensus sequence
231468_at	0.027583	2.25933	up	5.13946	5.11449	5.33771	7.05272	6.02707	6.03954	chr2:235861362-235861841 (+) // 93.53 // q37.2	23677	SH3BP4	SH3-domain binding protein 4	0006897 // endocytosis // inferred from electronic annotation///0008285 // negative regulation of cell proliferation // inferred from mutant phenotype///0010508 // positive regulation of autophagy // inferred from mutant phenotype///0030308 // negative regulation of cell growth // inferred from mutant phenotype///0032007 // negative regulation of TOR signaling // inferred from mutant phenotype///…	0005634 // nucleus // inferred from electronic annotation///0005737 // cytoplasm // inferred from direct assay///0005905 // coated pit // inferred from electronic annotation///0016020 // membrane // inferred from electronic annotation///0030136 // clathrin-coated vesicle // inferred from electronic annotation///0031410 // cytoplasmic vesicle // inferred from electronic annotation///0070062 // ext…	0005092 // GDP-dissociation inhibitor activity // inferred from mutant phenotype///0005515 // protein binding // inferred from physical interaction///0017016 // Ras GTPase binding // inferred from physical interaction///0042802 // identical protein binding // inferred from physical interaction	GO:0006897|GO:0008285|GO:0010508|GO:0030308|GO:0032007|GO:0034260|GO:0043090|GO:0050790|GO:0061462|GO:0071230|GO:0005634|GO:0005737|GO:0005905|GO:0016020|GO:0030136|GO:0031410|GO:0070062|GO:0005092|GO:0005515|GO:0017016|GO:0042802	NP_055336	NM_014521	Q9P0V3///A8K594///B4E2S1///C9JED2///C9JF25///C9JRG1///C9JWW6	Hs.516777///Hs.639304	chr2q37.1-q37.2	235861362	235861841	+	GenBank	Consensus sequence
231489_x_at	0.000926	2.91446	up	5.01151	5.19572	4.92669	6.31434	6.85705	6.59221	chr2:101962467-101962811 (-) // 59.1 // q11.2	200407	CREG2	cellular repressor of E1A-stimulated genes 2	0055114 // oxidation-reduction process // inferred from electronic annotation	0005576 // extracellular region // inferred from electronic annotation///0005783 // endoplasmic reticulum // inferred from electronic annotation///0005794 // Golgi apparatus // inferred from electronic annotation	0010181 // FMN binding // inferred from electronic annotation///0016491 // oxidoreductase activity // inferred from electronic annotation	GO:0055114|GO:0005576|GO:0005783|GO:0005794|GO:0010181|GO:0016491	NP_722578	NM_153836	Q8IUH2///Q580X0///Q4ZFW3	Hs.13284///Hs.595077///Hs.732289	chr2q11.2	101962467	101962811	-	GenBank	Consensus sequence
231873_at	0.0296636	2.27322	down	8.06182	8.27587	8.53371	6.44684	7.48977	7.38057	chr2:203426755-203429771 (+) // 71.06 // q33.2	659	BMPR2	bone morphogenetic protein receptor, type II (serine/threonine kinase)	0001707 // mesoderm formation // inferred from sequence or structural similarity///0001934 // positive regulation of protein phosphorylation // inferred from mutant phenotype///0001938 // positive regulation of endothelial cell proliferation // inferred from mutant phenotype///0001946 // lymphangiogenesis // inferred from sequence or structural similarity///0001974 // blood vessel remodeling // i…	0005615 // extracellular space // inferred from direct assay///0005737 // cytoplasm // inferred from electronic annotation///0005886 // plasma membrane // inferred from direct assay///0005886 // plasma membrane // traceable author statement///0005887 // integral component of plasma membrane // inferred from direct assay///0005901 // caveola // inferred from mutant phenotype///0009925 // basal pla…	0000166 // nucleotide binding // inferred from electronic annotation///0004672 // protein kinase activity // inferred from electronic annotation///0004674 // protein serine/threonine kinase activity // inferred from electronic annotation///0004675 // transmembrane receptor protein serine/threonine kinase activity // inferred from electronic annotation///0004702 // receptor signaling protein serin…	GO:0001707|GO:0001934|GO:0001938|GO:0001946|GO:0001974|GO:0002063|GO:0003085|GO:0006366|GO:0006468|GO:0007178|GO:0007420|GO:0009267|GO:0009952|GO:0010595|GO:0010634|GO:0010862|GO:0014916|GO:0014916|GO:0016310|GO:0023014|GO:0030308|GO:0030501|GO:0030509|GO:0030509|GO:0030509|GO:0030509|GO:0030513|GO:0032924|GO:0042127|GO:0045669|GO:0045906|GO:0048010|GO:0048286|GO:0060041|GO:0060836|GO:0060840|GO:…	NP_001195	NM_001204///NM_033346	Q13873///A8K8R5///Q597H5	Hs.471119///Hs.732526	chr2q33-q34	203426755	203429771	+	GenBank	Consensus sequence
231929_at	0.0161459	3.48499	down	7.84075	8.2116	8.46573	5.54704	6.78516	6.78242	chr2:213864421-213867171 (-) // 90.3 // q34	22807	IKZF2	IKAROS family zinc finger 2 (Helios)	0006351 // transcription, DNA-templated // inferred from electronic annotation///0006355 // regulation of transcription, DNA-templated // inferred from electronic annotation///0045944 // positive regulation of transcription from RNA polymerase II promoter // inferred from electronic annotation	0005634 // nucleus // inferred from electronic annotation	0003676 // nucleic acid binding // inferred from electronic annotation///0003677 // DNA binding // inferred from electronic annotation///0005515 // protein binding // inferred from physical interaction///0042803 // protein homodimerization activity // inferred from electronic annotation///0046872 // metal ion binding // inferred from electronic annotation///0046982 // protein heterodimerization a…	GO:0006351|GO:0006355|GO:0045944|GO:0005634|GO:0003676|GO:0003677|GO:0005515|GO:0042803|GO:0046872|GO:0046982	NP_001072994///NP_057344///XP_005246440///XP_005246441///XP_005246442///XP_005246443///XP_006712429///XP_006712430///XP_006712431	NM_001079526///NM_016260///XM_005246383///XM_005246384///XM_005246385///XM_005246386///XM_006712366///XM_006712367///XM_006712368	Q9UKS7///B4DWF2///C9JCG7///C9JTM9///E7EPU0///E7ES26///E7EUI1///E9PC76///E9PCF3///E9PCY1///F5H8M1///Q96LD7///Q53SU9///Q53RV5///Q53QP1	Hs.159115///Hs.604950///Hs.613931///Hs.618886	chr2q34	213864421	213867171	-	GenBank	Consensus sequence
231964_at	0.00456449	2.74339	down	6.29424	6.07846	6.5645	4.45285	5.16571	4.95077	chr12:32533998-32536566 (+) // 96.76 // p11.21	636	BICD1	bicaudal D homolog 1 (Drosophila)	0006355 // regulation of transcription, DNA-templated // inferred from electronic annotation///0006396 // RNA processing // traceable author statement///0006810 // transport // inferred from electronic annotation///0008298 // intracellular mRNA localization // non-traceable author statement///0009653 // anatomical structure morphogenesis // traceable author statement///0016032 // viral process //…	0005634 // nucleus // inferred from electronic annotation///0005794 // Golgi apparatus // inferred from electronic annotation///0005802 // trans-Golgi network // inferred from direct assay///0005829 // cytosol // inferred from direct assay///0005856 // cytoskeleton // non-traceable author statement///0005881 // cytoplasmic microtubule // inferred from direct assay///0016020 // membrane // inferre…	0003677 // DNA binding // inferred from electronic annotation///0005200 // structural constituent of cytoskeleton // traceable author statement///0005515 // protein binding // inferred from physical interaction///0008093 // cytoskeletal adaptor activity // inferred from direct assay///0017137 // Rab GTPase binding // inferred from physical interaction///0031871 // proteinase activated receptor bi…	GO:0006355|GO:0006396|GO:0006810|GO:0008298|GO:0009653|GO:0016032|GO:0019048|GO:0033365|GO:0034063|GO:0048260|GO:0072385|GO:0072393|GO:1900275|GO:1900276|GO:1900737|GO:0005634|GO:0005794|GO:0005802|GO:0005829|GO:0005856|GO:0005881|GO:0016020|GO:0031410|GO:0045298|GO:0048471|GO:0072517|GO:0003677|GO:0005200|GO:0005515|GO:0008093|GO:0017137|GO:0031871|GO:0034452|GO:0045502	NP_001003398///NP_001705///XP_005253522///XP_005253523///XP_006719197	NM_001003398///NM_001714///XM_005253465///XM_005253466///XM_006719134///XR_242898	Q96G01///A8MVZ6///F8VZX7///F8W056///U3KQF7	Hs.505202///Hs.620553///Hs.633204	chr12p11.2-p11.1	32533998	32536566	+	GenBank	Consensus sequence
232176_at	0.000192	3.02747	down	7.14893	7.1956	7.37422	5.56049	5.84042	5.52349	chr13:86367472-86370053 (-) // 99.82 // q31.1	84189	SLITRK6	SLIT and NTRK-like family, member 6	0001964 // startle response // inferred from electronic annotation///0002093 // auditory receptor cell morphogenesis // inferred from electronic annotation///0007409 // axonogenesis // inferred from electronic annotation///0007416 // synapse assembly // inferred from mutant phenotype///0007601 // visual perception // inferred from electronic annotation///0007605 // sensory perception of sound // …	0005886 // plasma membrane // inferred from electronic annotation///0005887 // integral component of plasma membrane // inferred from direct assay///0009986 // cell surface // inferred from direct assay///0016020 // membrane // inferred from electronic annotation///0016021 // integral component of membrane // inferred from electronic annotation///0071944 // cell periphery // inferred from electro…	0005515 // protein binding // inferred from electronic annotation	GO:0001964|GO:0002093|GO:0007409|GO:0007416|GO:0007601|GO:0007605|GO:0021562|GO:0035264|GO:0042472|GO:0048812|GO:0050896|GO:0060005|GO:0060384|GO:0090102|GO:0005886|GO:0005887|GO:0009986|GO:0016020|GO:0016021|GO:0071944|GO:0005515	NP_115605	NM_032229	Q9H5Y7	Hs.525105	chr13q31.1	86367472	86370053	-	GenBank	Consensus sequence
232184_at	0.00775601	2.63149	up	6.62617	6.31347	6.86884	8.46173	7.75419	7.78021	chr2:202624179-202645662 (-) // 87.68 // q33.1	57679	ALS2	amyotrophic lateral sclerosis 2 (juvenile)	0001662 // behavioral fear response // inferred from electronic annotation///0001701 // in utero embryonic development // inferred from electronic annotation///0001881 // receptor recycling // inferred from electronic annotation///0006979 // response to oxidative stress // inferred from electronic annotation///0007032 // endosome organization // inferred from genetic interaction///0007032 // endo…	0001726 // ruffle // inferred from sequence or structural similarity///0005737 // cytoplasm // inferred from electronic annotation///0005769 // early endosome // inferred from direct assay///0005813 // centrosome // inferred from direct assay///0005829 // cytosol // inferred from direct assay///0014069 // postsynaptic density // inferred from electronic annotation///0016020 // membrane // inferre…	0005085 // guanyl-nucleotide exchange factor activity // inferred from direct assay///0005087 // Ran guanyl-nucleotide exchange factor activity // non-traceable author statement///0005089 // Rho guanyl-nucleotide exchange factor activity // inferred from electronic annotation///0005515 // protein binding // inferred from physical interaction///0017112 // Rab guanyl-nucleotide exchange factor acti…	GO:0001662|GO:0001701|GO:0001881|GO:0006979|GO:0007032|GO:0007032|GO:0007409|GO:0007528|GO:0007626|GO:0008104|GO:0008219|GO:0016050|GO:0016197|GO:0016601|GO:0032313|GO:0032314|GO:0032316|GO:0032321|GO:0032851|GO:0032853|GO:0032855|GO:0035022|GO:0035023|GO:0035249|GO:0045860|GO:0048812|GO:0051036|GO:0071902|GO:0001726|GO:0005737|GO:0005769|GO:0005813|GO:0005829|GO:0014069|GO:0016020|GO:0030027|GO:…	NP_001129217///NP_065970///XP_005246766///XP_005246767///XP_006712717///XP_006712718	NM_001135745///NM_020919///XM_005246709///XM_005246710///XM_006712654///XM_006712655	Q96Q42///A8K4R4///B3KPJ0///H0Y696///J3KQ33///J3KQ43///Q6IQ41	Hs.471096///Hs.621812	chr2q33.1	202624179	202645662	-	GenBank	Consensus sequence
232202_at	0.000125	2.13963	down	10.6115	10.7776	10.8215	9.58018	9.71194	9.62645	chr6:54808156-54809895 (+) // 90.12 // p12.1	222584	FAM83B	family with sequence similarity 83, member B					NP_001010872///XP_006715085	NM_001010872///XM_006715022	Q5T0W9	Hs.152423///Hs.600252	chr6p12.1	54808156	54809895	+	GenBank	Consensus sequence
232210_at	0.00236571	2.30581	down	8.1548	8.24981	8.33973	6.73052	7.09448	7.30352	chr18:60974088-60976901 (-) // 83.39 // q21.33											Hs.662110		60974088	60976901	-	GenBank	Consensus sequence
232231_at	0.000598	2.61065	up	8.68275	9.07459	9.12627	10.3183	10.357	10.3615	chr6:45515256-45518818 (+) // 70.84 // p21.1	860	RUNX2	runt-related transcription factor 2	0001501 // skeletal system development // inferred from electronic annotation///0001503 // ossification // traceable author statement///0001649 // osteoblast differentiation // inferred from expression pattern///0001649 // osteoblast differentiation // traceable author statement///0001958 // endochondral ossification // inferred from electronic annotation///0002051 // osteoblast fate commitment /…	0000790 // nuclear chromatin // inferred from sequence or structural similarity///0005634 // nucleus // inferred from direct assay///0005667 // transcription factor complex // inferred from electronic annotation///0005730 // nucleolus // inferred from direct assay///0005737 // cytoplasm // inferred from electronic annotation	0000978 // RNA polymerase II core promoter proximal region sequence-specific DNA binding // inferred from electronic annotation///0001077 // RNA polymerase II core promoter proximal region sequence-specific DNA binding transcription factor activity involved in positive regulation of transcription // inferred from electronic annotation///0003677 // DNA binding // inferred from electronic annotatio…	GO:0001501|GO:0001503|GO:0001649|GO:0001649|GO:0001958|GO:0002051|GO:0002062|GO:0002063|GO:0002076|GO:0006351|GO:0006355|GO:0006367|GO:0008284|GO:0010467|GO:0030217|GO:0030278|GO:0030509|GO:0032332|GO:0035115|GO:0040036|GO:0042475|GO:0042487|GO:0045667|GO:0045669|GO:0045879|GO:0045892|GO:0045893|GO:0045944|GO:0048469|GO:0048701|GO:0048705|GO:0048863|GO:0071773|GO:1901522|GO:0000790|GO:0005634|GO:…	NP_001015051///NP_001019801///NP_001265407///XP_006715294///XP_006715295///XP_006715296///XP_006715297	NM_001015051///NM_001024630///NM_001278478///NM_004348///NR_103532///NR_103533///XM_006715231///XM_006715232///XM_006715233///XM_006715234	Q13950///F6RGB9///F8W8U5///I3L0L0///I3L354///I3L4L9///Q32MY8///Q5T802///U3RG86	Hs.197590///Hs.535845///Hs.599884///Hs.608062///Hs.717834	chr6p21	45515256	45518818	+	GenBank	Consensus sequence
232481_s_at	0.000394	2.54563	down	7.3776	7.33126	7.59895	5.93135	6.24703	6.08538	chr13:86367995-86370588 (-) // 97.97 // q31.1	84189	SLITRK6	SLIT and NTRK-like family, member 6	0001964 // startle response // inferred from electronic annotation///0002093 // auditory receptor cell morphogenesis // inferred from electronic annotation///0007409 // axonogenesis // inferred from electronic annotation///0007416 // synapse assembly // inferred from mutant phenotype///0007601 // visual perception // inferred from electronic annotation///0007605 // sensory perception of sound // …	0005886 // plasma membrane // inferred from electronic annotation///0005887 // integral component of plasma membrane // inferred from direct assay///0009986 // cell surface // inferred from direct assay///0016020 // membrane // inferred from electronic annotation///0016021 // integral component of membrane // inferred from electronic annotation///0071944 // cell periphery // inferred from electro…	0005515 // protein binding // inferred from electronic annotation	GO:0001964|GO:0002093|GO:0007409|GO:0007416|GO:0007601|GO:0007605|GO:0021562|GO:0035264|GO:0042472|GO:0048812|GO:0050896|GO:0060005|GO:0060384|GO:0090102|GO:0005886|GO:0005887|GO:0009986|GO:0016020|GO:0016021|GO:0071944|GO:0005515	NP_115605	NM_032229	Q9H5Y7	Hs.525105	chr13q31.1	86367995	86370588	-	GenBank	Consensus sequence
232614_at	0.0031631	2.58529	down	6.95917	6.70606	7.07673	5.21937	5.54691	5.86469	chr18:60944825-60945901 (-) // 27.73 // q21.33											Hs.655425		60944825	60945901	-	GenBank	Consensus sequence
232656_at	0.0022163	2.04621	down	4.71647	4.52102	4.71194	3.36726	3.6608	3.82251	chr3:175525574-175527298 (+) // 95.34 // q26.31											Hs.633344		175525574	175527298	+	GenBank	Consensus sequence
232855_at	0.00168947	2.34055	down	6.26228	5.85104	5.93238	4.64107	4.99063	4.73346	chr15:71930481-71932195 (+) // 71.62 // q23											Hs.658745		71930481	71932195	+	GenBank	Consensus sequence
232909_s_at	0.0159078	2.46738	down	10.4703	10.6021	10.6118	8.61994	9.63833	9.51705	chr17:65961138-65978667 (+) // 49.18 // q24.2	2186	BPTF	bromodomain PHD finger transcription factor	0000122 // negative regulation of transcription from RNA polymerase II promoter // inferred from direct assay///0001892 // embryonic placenta development // inferred from electronic annotation///0006200 // ATP catabolic process // inferred from direct assay///0006338 // chromatin remodeling // inferred from direct assay///0006351 // transcription, DNA-templated // inferred from mutant phenotype//…	0005634 // nucleus // inferred from direct assay///0005730 // nucleolus // inferred from direct assay///0005737 // cytoplasm // inferred from direct assay///0015630 // microtubule cytoskeleton // inferred from direct assay///0016589 // NURF complex // inferred from direct assay	0003779 // actin binding // inferred from electronic annotation///0005515 // protein binding // inferred from physical interaction///0008094 // DNA-dependent ATPase activity // inferred from direct assay///0008134 // transcription factor binding // inferred from direct assay///0008270 // zinc ion binding // inferred from electronic annotation///0043565 // sequence-specific DNA binding // inferred…	GO:0000122|GO:0001892|GO:0006200|GO:0006338|GO:0006351|GO:0006355|GO:0007010|GO:0007420|GO:0007492|GO:0009952|GO:0016568|GO:0045893|GO:0005634|GO:0005730|GO:0005737|GO:0015630|GO:0016589|GO:0003779|GO:0005515|GO:0008094|GO:0008134|GO:0008270|GO:0043565|GO:0043565|GO:0046872	NP_004450///NP_872579///XP_005257207///XP_005257208///XP_005257209///XP_005257210///XP_005257211///XP_005257212///XP_005257213///XP_005257214///XP_005257215///XP_005257216///XP_005257217///XP_005257218///XP_005257219///XP_006721833///XP_006721834	NM_004459///NM_182641///XM_005257150///XM_005257151///XM_005257152///XM_005257153///XM_005257154///XM_005257155///XM_005257156///XM_005257157///XM_005257158///XM_005257159///XM_005257160///XM_005257161///XM_005257162///XM_006721770///XM_006721771	Q12830///B4DDK2///B4DJV8///B4DM40///E7ETD6///E9PE19///F5GXF5///F5H176///J3KSK9///J3KSY0///J3QLW4///J3QQK4///J3QQQ8///Q86TN2///Q9H5E0	Hs.444200///Hs.671696///Hs.739081	chr17q24.3	65961138	65978667	+	GenBank	Consensus sequence
233037_at	0.0100427	2.54829	down	6.08852	6.36771	6.62121	4.57382	5.43952	5.01552	chr5:20771066-20774035 (+) // 52.19 // p14.3///chr5:34087683-34090654 (-) // 52.68 // p13.2											Hs.650493		20771066	20774035	+	GenBank	Consensus sequence
233059_at	0.00284215	2.10047	down	10.2495	10.381	10.5226	9.02613	9.46197	9.45287	chr2:155713374-155714864 (+) // 59.48 // q24.1	3760	KCNJ3	钾离子通道 potassium inwardly-rectifying channel, subfamily J, member 3	0006810 // transport // inferred from electronic annotation///0006811 // ion transport // inferred from electronic annotation///0006813 // potassium ion transport // traceable author statement///0007268 // synaptic transmission // traceable author statement///0034765 // regulation of ion transmembrane transport // inferred from electronic annotation///0051602 // response to electrical stimulus //…	0005886 // plasma membrane // traceable author statement///0008076 // voltage-gated potassium channel complex // traceable author statement///0009897 // external side of plasma membrane // inferred from electronic annotation///0009986 // cell surface // inferred from electronic annotation///0016020 // membrane // inferred from electronic annotation///0016021 // integral component of membrane // i…	0005242 // inward rectifier potassium channel activity // inferred from direct assay///0005244 // voltage-gated ion channel activity // inferred from electronic annotation///0005515 // protein binding // inferred from physical interaction///0015467 // G-protein activated inward rectifier potassium channel activity // inferred from electronic annotation	GO:0006810|GO:0006811|GO:0006813|GO:0007268|GO:0034765|GO:0051602|GO:0071805|GO:0071805|GO:0071805|GO:0005886|GO:0008076|GO:0009897|GO:0009986|GO:0016020|GO:0016021|GO:0030315|GO:0005242|GO:0005244|GO:0005515|GO:0015467	NP_001247437///NP_001247438///NP_001247439///NP_002230	NM_001260508///NM_001260509///NM_001260510///NM_002239	P48549///B4DF44///D2X9V0///D2XBF0///Q53R59	Hs.591606///Hs.629939	chr2q24.1	155713374	155714864	+	GenBank	Consensus sequence
233180_at	0.000871	2.72763	down	7.34455	7.66259	7.63094	5.87598	6.10424	6.31491	chr18:59553245-59554911 (-) // 47.68 // q21.33											Hs.465316		59553245	59554911	-	GenBank	Consensus sequence
233884_at	0.0265465	2.16913	down	6.08475	6.12463	6.54375	4.56318	5.51591	5.3227	chr1:42381051-42387495 (-) // 88.08 // p34.2	59269	HIVEP3	human immunodeficiency virus type I enhancer binding protein 3	0006351 // transcription, DNA-templated // inferred from electronic annotation///0006355 // regulation of transcription, DNA-templated // inferred from electronic annotation///0035914 // skeletal muscle cell differentiation // inferred from electronic annotation///0045893 // positive regulation of transcription, DNA-templated // inferred from direct assay	0005634 // nucleus // inferred from electronic annotation///0005737 // cytoplasm // inferred from electronic annotation	0003676 // nucleic acid binding // inferred from electronic annotation///0003677 // DNA binding // inferred from electronic annotation///0046872 // metal ion binding // inferred from electronic annotation	GO:0006351|GO:0006355|GO:0035914|GO:0045893|GO:0005634|GO:0005737|GO:0003676|GO:0003677|GO:0046872	NP_001121186///NP_078779///XP_006710871///XP_006710872	NM_001127714///NM_024503///NR_038260///NR_038261///XM_006710808///XM_006710809///XR_426625	Q5T1R4///B3KVM6///Q99302	Hs.403972///Hs.596991///Hs.630532///Hs.648369	chr1p34	42381051	42387495	-	GenBank	Consensus sequence
233952_s_at	0.000214	2.09669	up	8.54377	8.36965	8.60707	9.65545	9.5641	9.50528	chr21:43408746-43430450 (-) // 99.1 // q22.3	49854	ZBTB21	zinc finger and BTB domain containing 21	0006351 // transcription, DNA-templated // inferred from electronic annotation///0006355 // regulation of transcription, DNA-templated // inferred from electronic annotation///0045892 // negative regulation of transcription, DNA-templated // inferred from direct assay	0005634 // nucleus // inferred from direct assay///0005634 // nucleus // inferred from electronic annotation	0003676 // nucleic acid binding // inferred from electronic annotation///0003677 // DNA binding // inferred from electronic annotation///0005515 // protein binding // inferred from physical interaction///0008327 // methyl-CpG binding // inferred from direct assay///0046872 // metal ion binding // inferred from electronic annotation	GO:0006351|GO:0006355|GO:0045892|GO:0005634|GO:0005634|GO:0003676|GO:0003677|GO:0005515|GO:0008327|GO:0046872	NP_001091872///NP_001091873///NP_065778///XP_005261178///XP_005261180	NM_001098402///NM_001098403///NM_020727///XM_005261121///XM_005261123	Q9ULJ3///B4DTN6///E7EVF9///Q5H9S0///Q5KS07	Hs.434947///Hs.618406	chr21q22.3	43408746	43430450	-	GenBank	Consensus sequence
234120_at	0.00294064	2.58304	down	8.25931	8.04812	8.42797	7.12655	6.52485	6.97678	chr10:5526589-5528552 (-) // 85.32 // p15.1											Hs.521560		5526589	5528552	-	GenBank	Consensus sequence
234222_at	0.0112007	2.57194	down	6.5164	6.10586	6.04333	4.38252	5.30795	4.88655	chr15:71620533-71622426 (+) // 71.38 // q23											Hs.677309		71620533	71622426	+	GenBank	Consensus sequence
235046_at	9.4e-05	2.17474	down	9.22239	9.08662	9.25879	8.00592	8.16254	8.03682	chr4:142944313-142946030 (-) // 95.55 // q31.21	8821	INPP4B	inositol polyphosphate-4-phosphatase, type II, 105kDa	0006644 // phospholipid metabolic process // traceable author statement///0006661 // phosphatidylinositol biosynthetic process // traceable author statement///0006874 // cellular calcium ion homeostasis // inferred from electronic annotation///0007165 // signal transduction // traceable author statement///0016311 // dephosphorylation // inferred from electronic annotation///0036092 // phosphatidy…	0005737 // cytoplasm // inferred from electronic annotation///0005794 // Golgi apparatus // inferred from electronic annotation///0005829 // cytosol // traceable author statement	0005515 // protein binding // inferred from electronic annotation///0008289 // lipid binding // inferred from electronic annotation///0016316 // phosphatidylinositol-3,4-bisphosphate 4-phosphatase activity // inferred from electronic annotation///0016787 // hydrolase activity // inferred from electronic annotation///0034593 // phosphatidylinositol bisphosphate phosphatase activity // inferred fro…	GO:0006644|GO:0006661|GO:0006874|GO:0007165|GO:0016311|GO:0036092|GO:0043647|GO:0044281|GO:0045671|GO:0046822|GO:0046850|GO:0051896|GO:0005737|GO:0005794|GO:0005829|GO:0005515|GO:0008289|GO:0016316|GO:0016787|GO:0034593|GO:0034594|GO:0034597	NP_001095139///NP_003857///XP_005263379///XP_005263380///XP_005263381///XP_005263382///XP_006714463///XP_006714464///XP_006714465///XP_006714466///XP_006714467	NM_001101669///NM_003866///XM_005263322///XM_005263323///XM_005263324///XM_005263325///XM_006714400///XM_006714401///XM_006714402///XM_006714403///XM_006714404	O15327///E9PCZ3///D6RJC3///D6RE59///D6R9J5///B7Z4Z0///B7Z6T2///B7Z864///D6RDJ7///E7EQN9///E9PG59///E9PHC0///H0Y9Q3///H0YA10///Q9BS68	Hs.531403///Hs.604960///Hs.732573	chr4q31.21	142944313	142946030	-	GenBank	Consensus sequence
235049_at	0.000128	2.27072	down	7.67704	7.40475	7.59164	6.38969	6.37934	6.35496	chr7:45758106-45760063 (+) // 87.32 // p12.3	107	ADCY1	adenylate cyclase 1 (brain)	0006112 // energy reserve metabolic process // traceable author statement///0006171 // cAMP biosynthetic process // inferred from electronic annotation///0006833 // water transport // traceable author statement///0007165 // signal transduction // traceable author statement///0007173 // epidermal growth factor receptor signaling pathway // traceable author statement///0007189 // adenylate cyclase-…	0005634 // nucleus // inferred from electronic annotation///0005886 // plasma membrane // inferred from direct assay///0005886 // plasma membrane // traceable author statement///0016020 // membrane // inferred from electronic annotation///0016021 // integral component of membrane // inferred from electronic annotation///0070062 // extracellular vesicular exosome // inferred from direct assay	0000166 // nucleotide binding // inferred from electronic annotation///0004016 // adenylate cyclase activity // inferred from electronic annotation///0005516 // calmodulin binding // inferred from electronic annotation///0005524 // ATP binding // inferred from electronic annotation///0008294 // calcium- and calmodulin-responsive adenylate cyclase activity // non-traceable author statement///00168…	GO:0006112|GO:0006171|GO:0006833|GO:0007165|GO:0007173|GO:0007189|GO:0007193|GO:0007202|GO:0007268|GO:0007409|GO:0007616|GO:0007623|GO:0008543|GO:0009190|GO:0010226|GO:0034199|GO:0035556|GO:0042493|GO:0042752|GO:0044281|GO:0045087|GO:0048011|GO:0048511|GO:0055085|GO:0071377|GO:0005634|GO:0005886|GO:0005886|GO:0016020|GO:0016021|GO:0070062|GO:0000166|GO:0004016|GO:0005516|GO:0005524|GO:0008294|GO:…	NP_001268697///NP_066939///XP_005249641///XP_005249642	NM_001281768///NM_021116///XM_005249584///XM_005249585	Q08828///C9J1J0///Q59FG4///Q8NFM5///D3DVL8	Hs.192215	chr7p13-p12	45758106	45760063	+	GenBank	Consensus sequence
235122_at	0.000889	2.99806	down	6.60427	6.93962	7.1594	5.1652	5.38727	5.39873	chr1:41972036-41974380 (-) // 94.94 // p34.2	59269	HIVEP3	human immunodeficiency virus type I enhancer binding protein 3	0006351 // transcription, DNA-templated // inferred from electronic annotation///0006355 // regulation of transcription, DNA-templated // inferred from electronic annotation///0035914 // skeletal muscle cell differentiation // inferred from electronic annotation///0045893 // positive regulation of transcription, DNA-templated // inferred from direct assay	0005634 // nucleus // inferred from electronic annotation///0005737 // cytoplasm // inferred from electronic annotation	0003676 // nucleic acid binding // inferred from electronic annotation///0003677 // DNA binding // inferred from electronic annotation///0046872 // metal ion binding // inferred from electronic annotation	GO:0006351|GO:0006355|GO:0035914|GO:0045893|GO:0005634|GO:0005737|GO:0003676|GO:0003677|GO:0046872	NP_001121186///NP_078779///XP_006710871///XP_006710872	NM_001127714///NM_024503///NR_038260///NR_038261///XM_006710808///XM_006710809///XR_426625	Q5T1R4///B3KVM6///Q99302	Hs.403972///Hs.596991///Hs.630532	chr1p34	41972036	41974380	-	GenBank	Consensus sequence
235123_at	0.0379199	2.03091	down	8.08356	8.23956	8.33493	6.55213	7.60962	7.4299	chr5:21969524-21970951 (+) // 28.58 // p14.3											Hs.661882		21969524	21970951	+	GenBank	Consensus sequence
235151_at	0.0158375	2.65538	down	6.30117	6.41088	6.73875	4.45661	5.55628	5.21116	chr12:383004-384292 (-) // 43.21 // p13.33	283357	LOC283357	uncharacterized LOC283357								Hs.126558///Hs.587747	chr12p13.33	383004	384292	-	GenBank	Consensus sequence
235215_at	0.0289608	2.53592	down	7.19638	7.09338	7.25542	5.04914	6.33982	6.12869	chr16:14044464-14046203 (+) // 95.75 // p13.12	2072	ERCC4	excision repair cross-complementation group 4	0000710 // meiotic mismatch repair // ---///0000712 // resolution of meiotic recombination intermediates // not recorded///0000718 // nucleotide-excision repair, DNA damage removal // traceable author statement///0000723 // telomere maintenance // inferred from mutant phenotype///0000724 // double-strand break repair via homologous recombination // inferred from mutant phenotype///0000737 // DNA …	0000109 // nucleotide-excision repair complex // inferred from direct assay///0000110 // nucleotide-excision repair factor 1 complex // inferred from direct assay///0000781 // chromosome, telomeric region // inferred from direct assay///0000784 // nuclear chromosome, telomeric region // inferred from direct assay///0005634 // nucleus // inferred from direct assay///0005654 // nucleoplasm // trace…	0000014 // single-stranded DNA endodeoxyribonuclease activity // not recorded///0001094 // TFIID-class transcription factor binding // inferred from electronic annotation///0003676 // nucleic acid binding // inferred from electronic annotation///0003677 // DNA binding // inferred from electronic annotation///0003684 // damaged DNA binding // inferred from mutant phenotype///0003697 // single-stra…	GO:0000710|GO:0000712|GO:0000718|GO:0000723|GO:0000724|GO:0000737|GO:0000737|GO:0006259|GO:0006281|GO:0006281|GO:0006283|GO:0006289|GO:0006289|GO:0006289|GO:0006295|GO:0006296|GO:0006974|GO:0009411|GO:0009650|GO:0010834|GO:0032205|GO:0033683|GO:0090305|GO:1901255|GO:0000109|GO:0000110|GO:0000781|GO:0000784|GO:0005634|GO:0005654|GO:0005669|GO:0000014|GO:0001094|GO:0003676|GO:0003677|GO:0003684|GO:…	NP_005227	NM_005236///XR_243267///XR_429638	Q92889///A0PJA9///A5PKV6///B4DXD8///I3L4K0///I3NI48	Hs.567265///Hs.604790	chr16p13.12	14044464	14046203	+	GenBank	Consensus sequence
235227_at	0.0217431	2.08646	down	6.30746	5.7199	6.24865	4.59442	5.32464	5.17378	chr6:147710569-147711604 (+) // 88.96 // q24.3	134957	STXBP5	syntaxin binding protein 5 (tomosyn)	0006810 // transport // inferred from electronic annotation///0006887 // exocytosis // inferred from electronic annotation///0010468 // regulation of gene expression // inferred from mutant phenotype///0015031 // protein transport // inferred from electronic annotation///0016192 // vesicle-mediated transport // inferred from electronic annotation///0017157 // regulation of exocytosis // inferred …	0005737 // cytoplasm // inferred from direct assay///0005886 // plasma membrane // inferred from electronic annotation///0005892 // acetylcholine-gated channel complex // inferred from sequence or structural similarity///0008021 // synaptic vesicle // inferred from electronic annotation///0016020 // membrane // inferred from electronic annotation///0016021 // integral component of membrane // inf…	0017075 // syntaxin-1 binding // inferred from sequence or structural similarity///0019905 // syntaxin binding // inferred from electronic annotation	GO:0006810|GO:0006887|GO:0010468|GO:0015031|GO:0016192|GO:0017157|GO:0030193|GO:0045921|GO:0005737|GO:0005886|GO:0005892|GO:0008021|GO:0016020|GO:0016021|GO:0030054|GO:0030659|GO:0031410|GO:0045202|GO:0017075|GO:0019905	NP_001121187///NP_640337///XP_006715402	NM_001127715///NM_139244///XM_006715339///XR_245502///XR_245504///XR_427962	Q5T5C0///B3KXX0///H0Y332///H7BXC4///Q14DD4///Q3B794///Q3LIE1///Q5JRH0	Hs.599446///Hs.736439///Hs.86320	chr6q24.3	147710569	147711604	+	GenBank	Consensus sequence
235408_x_at	0.00150472	2.00754	down	7.32999	6.92132	7.23515	6.09745	6.13834	6.23439	chr7:64434825-64435722 (-) // 70.92 // q11.21	51351	ZNF117	zinc finger protein 117	0006351 // transcription, DNA-templated // inferred from electronic annotation///0006355 // regulation of transcription, DNA-templated // inferred from electronic annotation	0005634 // nucleus // inferred from electronic annotation	0003676 // nucleic acid binding // inferred from electronic annotation///0003677 // DNA binding // inferred from electronic annotation///0003700 // sequence-specific DNA binding transcription factor activity // non-traceable author statement///0008270 // zinc ion binding // non-traceable author statement///0046872 // metal ion binding // inferred from electronic annotation	GO:0006351|GO:0006355|GO:0005634|GO:0003676|GO:0003677|GO:0003700|GO:0008270|GO:0046872	NP_056936	NM_015852	Q03924	Hs.250693///Hs.731999///Hs.739903	chr7q11.21	64434825	64435722	-	GenBank	Consensus sequence
235427_at	0.00834968	2.0246	down	6.46251	6.19163	6.57067	5.08815	5.70132	5.38244	chr2:202036613-202037391 (+) // 65.49 // q33.1	8837	CFLAR	CASP8 and FADD-like apoptosis regulator	0006508 // proteolysis // inferred from electronic annotation///0006915 // apoptotic process // inferred from mutant phenotype///0006915 // apoptotic process // traceable author statement///0007519 // skeletal muscle tissue development // inferred from sequence or structural similarity///0014732 // skeletal muscle atrophy // inferred from sequence or structural similarity///0014842 // regulation …	0005737 // cytoplasm // inferred from direct assay///0005829 // cytosol // traceable author statement///0031264 // death-inducing signaling complex // inferred from direct assay///0031265 // CD95 death-inducing signaling complex // inferred from electronic annotation///0097342 // ripoptosome // inferred from direct assay	0002020 // protease binding // inferred from physical interaction///0004197 // cysteine-type endopeptidase activity // not recorded///0005515 // protein binding // inferred from physical interaction///0008047 // enzyme activator activity // inferred from direct assay///0008234 // cysteine-type peptidase activity // inferred from electronic annotation///0035877 // death effector domain binding // …	GO:0006508|GO:0006915|GO:0006915|GO:0007519|GO:0014732|GO:0014842|GO:0014866|GO:0016032|GO:0019048|GO:0042981|GO:0043066|GO:0043085|GO:0043123|GO:0043403|GO:0051092|GO:0060544|GO:0097190|GO:1901740|GO:1902042|GO:2001237|GO:2001237|GO:2001239|GO:0005737|GO:0005829|GO:0031264|GO:0031265|GO:0097342|GO:0002020|GO:0004197|GO:0005515|GO:0008047|GO:0008234|GO:0035877	NP_001120655///NP_001120656///NP_001189444///NP_001189445///NP_001189446///NP_001189447///NP_001189448///NP_003870///XP_005246992///XP_005246993///XP_005246994///XP_005246995	NM_001127183///NM_001127184///NM_001202515///NM_001202516///NM_001202517///NM_001202518///NM_001202519///NM_003879///XM_005246935///XM_005246936///XM_005246937///XM_005246938	O15519///B4DMB6///B4E361///Q59F61///M0QYM0///C9JV51///C9JSU3///C9J4Q0///C9J408///C9JK38///E9PAP3///F8WBH9///M0QY57///M0R1A8	Hs.390736///Hs.565356///Hs.609832///Hs.635585///Hs.639017///Hs.639129///Hs.739737	chr2q33-q34	202036613	202037391	+	GenBank	Consensus sequence
235506_at	0.00390573	2.29373	down	5.17642	5.18468	5.33338	3.64907	4.25958	4.19273	chr2:169702752-169703363 (-) // 76.73 // q31.1											Hs.659787		169702752	169703363	-	GenBank	Consensus sequence
235564_at	0.00361469	2.11182	down	6.05367	5.96618	6.37486	5.21776	5.13379	4.80771	chr7:64435391-64436863 (-) // 69.39 // q11.21	51351	ZNF117	zinc finger protein 117	0006351 // transcription, DNA-templated // inferred from electronic annotation///0006355 // regulation of transcription, DNA-templated // inferred from electronic annotation	0005634 // nucleus // inferred from electronic annotation	0003676 // nucleic acid binding // inferred from electronic annotation///0003677 // DNA binding // inferred from electronic annotation///0003700 // sequence-specific DNA binding transcription factor activity // non-traceable author statement///0008270 // zinc ion binding // non-traceable author statement///0046872 // metal ion binding // inferred from electronic annotation	GO:0006351|GO:0006355|GO:0005634|GO:0003676|GO:0003677|GO:0003700|GO:0008270|GO:0046872	NP_056936	NM_015852	Q03924	Hs.250693	chr7q11.21	64435391	64436863	-	GenBank	Consensus sequence
235775_at	0.0158409	2.09312	down	7.65063	7.64586	7.93806	6.19835	7.0156	6.82365	chr12:83527535-83528072 (+) // 98.53 // q21.31	160335	TMTC2	transmembrane and tetratricopeptide repeat containing 2		0005783 // endoplasmic reticulum // inferred from direct assay///0016020 // membrane // inferred from electronic annotation///0016021 // integral component of membrane // inferred from electronic annotation	0005515 // protein binding // inferred from electronic annotation///0042802 // identical protein binding // inferred from electronic annotation	GO:0005783|GO:0016020|GO:0016021|GO:0005515|GO:0042802	NP_689801///XP_005268737	NM_152588///XM_005268680	Q8N394///B7Z639///F8VRQ2///F8VSH2	Hs.577775///Hs.706098	chr12q21.31	83527535	83528072	+	GenBank	Consensus sequence
235803_at	0.00394944	2.28022	down	6.99775	6.91433	7.16576	5.46723	6.03269	6.01041	chr17:29121727-29122179 (+) // 9.59 // q11.2											Hs.658293		29121727	29122179	+	GenBank	Consensus sequence
235882_at	3.6e-05	2.09842	down	6.52805	6.56844	6.6058	5.50139	5.57984	5.41315	chr17:416461-417100 (-) // 95.63 // p13.3	55275	VPS53	vacuolar protein sorting 53 homolog (S. cerevisiae)	0006810 // transport // inferred from electronic annotation///0015031 // protein transport // inferred from electronic annotation	0000938 // GARP complex // inferred from direct assay///0005768 // endosome // inferred from electronic annotation///0005794 // Golgi apparatus // inferred from electronic annotation///0010008 // endosome membrane // inferred from electronic annotation///0016020 // membrane // inferred from electronic annotation	0005515 // protein binding // inferred from physical interaction	GO:0006810|GO:0015031|GO:0000938|GO:0005768|GO:0005794|GO:0010008|GO:0016020|GO:0005515	NP_001121631///NP_060759///XP_005256772///XP_005256773///XP_006721617///XP_006721618	NM_001128159///NM_018289///XM_005256715///XM_005256716///XM_006721554///XM_006721555	Q5VIR6///B1AA15///B1AA16///B1AA17///B3KS06///B7Z5X6///E7EVT8///F6VX93///G3V0H8///I3L0S6///I3L184///I3L1W6///I3L4P9///Q8NCR1	Hs.461819///Hs.594232///Hs.627072///Hs.655880///Hs.691997	chr17p13.3	416461	417100	-	GenBank	Consensus sequence
235976_at	0.000981	3.63388	down	5.70842	5.86569	6.20538	3.98262	4.36928	3.84305	chr13:86366924-86367401 (-) // 94.61 // q31.1	84189	SLITRK6	SLIT and NTRK-like family, member 6	0001964 // startle response // inferred from electronic annotation///0002093 // auditory receptor cell morphogenesis // inferred from electronic annotation///0007409 // axonogenesis // inferred from electronic annotation///0007416 // synapse assembly // inferred from mutant phenotype///0007601 // visual perception // inferred from electronic annotation///0007605 // sensory perception of sound // …	0005886 // plasma membrane // inferred from electronic annotation///0005887 // integral component of plasma membrane // inferred from direct assay///0009986 // cell surface // inferred from direct assay///0016020 // membrane // inferred from electronic annotation///0016021 // integral component of membrane // inferred from electronic annotation///0071944 // cell periphery // inferred from electro…	0005515 // protein binding // inferred from electronic annotation	GO:0001964|GO:0002093|GO:0007409|GO:0007416|GO:0007601|GO:0007605|GO:0021562|GO:0035264|GO:0042472|GO:0048812|GO:0050896|GO:0060005|GO:0060384|GO:0090102|GO:0005886|GO:0005887|GO:0009986|GO:0016020|GO:0016021|GO:0071944|GO:0005515	NP_115605	NM_032229	Q9H5Y7	Hs.525105	chr13q31.1	86366924	86367401	-	GenBank	Consensus sequence
235987_at	0.00125683	2.17318	down	5.56041	5.6859	5.68475	4.27454	4.57527	4.72182	chr15:101087960-101088388 (-) // 98.16 // q26.3	441733	PRKXP1	protein kinase, X-linked, pseudogene 1						NR_073405		Hs.12250///Hs.626077	chr15q26.3	101087960	101088388	-	GenBank	Consensus sequence
236193_at	0.0349998	2.12552	down	6.93398	6.67242	6.69623	6.35218	5.37575	5.31126	chr6:26114097-26114648 (-) // 33.15 // p22.2	8347	HIST1H2BC	histone cluster 1, H2bc	0002227 // innate immune response in mucosa // inferred from direct assay///0006325 // chromatin organization // traceable author statement///0006334 // nucleosome assembly // non-traceable author statement///0019731 // antibacterial humoral response // inferred from direct assay///0042742 // defense response to bacterium // inferred from electronic annotation///0050830 // defense response to Gra…	0000786 // nucleosome // non-traceable author statement///0005615 // extracellular space // inferred from direct assay///0005634 // nucleus // inferred from direct assay///0005654 // nucleoplasm // traceable author statement///0005694 // chromosome // inferred from electronic annotation///0070062 // extracellular vesicular exosome // inferred from direct assay	0003677 // DNA binding // non-traceable author statement///0046982 // protein heterodimerization activity // inferred from electronic annotation	GO:0002227|GO:0006325|GO:0006334|GO:0019731|GO:0042742|GO:0050830|GO:0000786|GO:0005615|GO:0005634|GO:0005654|GO:0005694|GO:0070062|GO:0003677|GO:0046982	NP_003517	NM_003526	P62807///B2R4S9///Q0D2M2		chr6p22.1	26114097	26114648	-	GenBank	Consensus sequence
236273_at	0.00761594	2.67216	up	9.25982	8.74964	8.92473	10.8808	10.1658	10.1416	chr1:16931911-16932373 (-) // 17.84 // p36.13	55672	NBPF1	neuroblastoma breakpoint family, member 1		0005737 // cytoplasm // inferred from electronic annotation	0044822 // poly(A) RNA binding // inferred from direct assay	GO:0005737|GO:0044822	NP_060410	NM_017940	Q3BBV0///Q3BBV2///Q3BBW0///Q6P3W6///Q86T75///Q5TAG4///Q5TI25///Q3BBV1///A6NDV3///B4DG53///B4DUQ6///B7Z3A0///F6SAB8///F6WBJ6///Q3BBV3///Q3BBV4///Q3BBV5///Q3BBV6///Q3BBV7///Q3BBV8///Q3BBW2///Q3BBW3///Q4VC10///Q5U227///Q5VTG6///Q8IU90///Q8IX61///Q8IX62///Q8IX70///Q8IX72///Q8IX75///Q8IX79///Q8IX80///Q8IX81///Q8IX82///Q8IX83///Q8IX85///Q8IX86///S4R2X0///S4R2Z6///S4R3H5///S4R3K2///S4R3R0///S4R3W5///S4R…	Hs.467587///Hs.630698///Hs.732154///Hs.745004	chr1p36.13	16931911	16932373	-	GenBank	Consensus sequence
236476_at	0.00655173	2.13959	down	6.89253	6.72293	7.19858	5.52306	6.01471	5.98426	chrX:154356784-154357242 (+) // 36.84 // q28											Hs.657232		154356784	154357242	+	GenBank	Consensus sequence
236481_at	0.000643	2.14045	up	6.0094	5.97981	5.76198	7.1801	6.92519	6.93965	chr15:80455149-80456085 (+) // 76.36 // q25.1	2184	FAH	fumarylacetoacetate hydrolase (fumarylacetoacetase)	0006527 // arginine catabolic process // inferred from electronic annotation///0006559 // L-phenylalanine catabolic process // inferred from electronic annotation///0006559 // L-phenylalanine catabolic process // traceable author statement///0006572 // tyrosine catabolic process // inferred from electronic annotation///0008152 // metabolic process // inferred from electronic annotation///0009072 …	0005829 // cytosol // traceable author statement///0070062 // extracellular vesicular exosome // inferred from direct assay	0003824 // catalytic activity // inferred from electronic annotation///0004334 // fumarylacetoacetase activity // not recorded///0016787 // hydrolase activity // inferred from electronic annotation///0046872 // metal ion binding // inferred from electronic annotation	GO:0006527|GO:0006559|GO:0006559|GO:0006572|GO:0008152|GO:0009072|GO:0034641|GO:0044281|GO:0005829|GO:0070062|GO:0003824|GO:0004334|GO:0016787|GO:0046872	NP_000128	NM_000137	P16930///H0YLC7///H3BNP8///Q53XA7	Hs.731846///Hs.73875	chr15q25.1	80455149	80456085	+	GenBank	Consensus sequence
236606_at	0.0229776	2.20315	up	5.04723	4.90988	5.30891	6.81622	5.97929	5.88922	chr14:51129226-51129685 (-) // 99.35 // q22.1///chr4:144830008-144830467 (-) // 91.29 // q31.21		RP11-248J18.2											51129226	51129685	-	GenBank	Consensus sequence
236619_at	0.000741	2.31803	down	5.55445	5.39604	5.74511	4.18749	4.43083	4.43859	chr3:108257999-108258491 (-) // 17.88 // q13.13											Hs.196073		108257999	108258491	-	GenBank	Consensus sequence
236835_at	0.0051223	2.04308	down	8.61855	8.30858	8.49658	7.75718	7.35832	7.21598	chr14:65877881-65878331 (-) // 51.56 // q23.3	645431	FUT8-AS1	FUT8 antisense RNA 1						NR_024334	Q86TX5///Q8N1T5	Hs.713717	chr14q23.3	65877881	65878331	-	GenBank	Consensus sequence
236963_at	0.0238861	2.45395	down	6.8459	7.59978	7.5334	5.48349	6.33567	6.2746	chr12:47092541-47093250 (+) // 88.74 // q13.11											Hs.432337		47092541	47093250	+	GenBank	Consensus sequence
237035_at	0.0347331	2.75587	down	7.38126	8.19398	8.21203	5.71647	6.88882	6.79446	chr16:78929581-78930136 (+) // 96.85 // q23.1		RP11-319G9.3									Hs.738018		78929581	78930136	+	GenBank	Consensus sequence
237365_at	0.0131597	2.01033	down	5.42243	5.89531	5.86845	4.36198	4.86628	4.93563		100506409	ELOVL2-AS1	ELOVL2 antisense RNA 1						NR_038962///NR_038963///NR_038964		Hs.43818					GenBank	Consensus sequence
237571_at	0.0383822	2.92368	up	4.5761	4.57809	4.9002	7.21251	5.59294	5.8923	chr21:27366707-27367183 (-) // 99.58 // q21.3													27366707	27367183	-	GenBank	Consensus sequence
237839_at	0.00104929	2.37153	down	6.2772	6.44401	6.62125	4.98644	5.30153	5.31703	chr10:61901327-61901818 (-) // 96.33 // q21.2											Hs.672300		61901327	61901818	-	GenBank	Consensus sequence
237923_at	0.00376608	2.85916	up	4.21989	4.11116	4.10755	6.15135	5.35036	5.48367	chr21:38083600-38084063 (+) // 100.0 // q22.13											Hs.666775		38083600	38084063	+	GenBank	Consensus sequence
238228_at	0.032402	2.18621	up	5.69351	6.39632	6.55227	7.8038	7.09095	7.13266	chr13:46039496-46039946 (+) // 96.57 // q14.13													46039496	46039946	+	GenBank	Consensus sequence
238509_at	0.00858427	2.18699	up	6.9827	7.01631	6.99456	8.59433	7.86105	7.92502	chr7:148427761-148428662 (+) // 59.78 // q36.1	8454	CUL1	cullin 1	0000082 // G1/S transition of mitotic cell cycle // traceable author statement///0000086 // G2/M transition of mitotic cell cycle // traceable author statement///0000278 // mitotic cell cycle // traceable author statement///0006511 // ubiquitin-dependent protein catabolic process // inferred from electronic annotation///0006513 // protein monoubiquitination // inferred from electronic annotation/…	0005654 // nucleoplasm // traceable author statement///0005829 // cytosol // traceable author statement///0019005 // SCF ubiquitin ligase complex // inferred from direct assay///0019005 // SCF ubiquitin ligase complex // inferred from sequence or structural similarity///0031461 // cullin-RING ubiquitin ligase complex // inferred from direct assay	0005515 // protein binding // inferred from physical interaction///0031625 // ubiquitin protein ligase binding // inferred from electronic annotation	GO:0000082|GO:0000086|GO:0000278|GO:0006511|GO:0006513|GO:0006915|GO:0007050|GO:0007219|GO:0008283|GO:0008285|GO:0009887|GO:0016032|GO:0016567|GO:0031145|GO:0031146|GO:0031146|GO:0051437|GO:0051439|GO:0097193|GO:0005654|GO:0005829|GO:0019005|GO:0019005|GO:0031461|GO:0005515|GO:0031625	NP_003583///XP_005250117	NM_003592///XM_005250060	Q13616///B3KTW0///B3KU45///B4DLA3	Hs.146806	chr7q36.1	148427761	148428662	+	GenBank	Consensus sequence
238512_at	0.0254229	3.24339	down	5.3147	6.07936	6.99363	4.33409	4.4437	4.5174	chr1:113071751-113072396 (+) // 91.46 // p13.2	7482	WNT2B	wingless-type MMTV integration site family, member 2B	0002062 // chondrocyte differentiation // inferred from expression pattern///0002088 // lens development in camera-type eye // inferred from sequence or structural similarity///0007275 // multicellular organismal development // inferred from electronic annotation///0008584 // male gonad development // inferred from expression pattern///0016055 // Wnt signaling pathway // inferred from mutant phen…	0005576 // extracellular region // traceable author statement///0005578 // proteinaceous extracellular matrix // inferred from electronic annotation///0005615 // extracellular space // non-traceable author statement///0016020 // membrane // inferred from electronic annotation///0016021 // integral component of membrane // inferred from electronic annotation	0005102 // receptor binding // inferred from electronic annotation///0005109 // frizzled binding // not recorded	GO:0002062|GO:0002088|GO:0007275|GO:0008584|GO:0016055|GO:0021871|GO:0030182|GO:0030182|GO:0030308|GO:0030308|GO:0045165|GO:0060070|GO:0060492|GO:0060638|GO:0061072|GO:0061303|GO:0071425|GO:0090190|GO:0090263|GO:0005576|GO:0005578|GO:0005615|GO:0016020|GO:0016021|GO:0005102|GO:0005109	NP_001278809///NP_004176///NP_078613	NM_001291880///NM_004185///NM_024494	Q93097///Q5TEH8///Q8TDW4///B7Z7D4///B7Z8V6///F5H2P3///H0Y7M0///Q5TEH7///Q5TEH9	Hs.258575///Hs.617543///Hs.626741///Hs.660511///Hs.664796///Hs.704149///Hs.740007	chr1p13	113071751	113072396	+	GenBank	Consensus sequence
238520_at	0.013621	3.51061	down	7.33147	7.22714	7.69746	4.79432	6.00281	6.02377	chr6:42192947-42193905 (-) // 97.32 // p21.1	55809	TRERF1	transcriptional regulating factor 1	0006351 // transcription, DNA-templated // inferred from electronic annotation///0006355 // regulation of transcription, DNA-templated // inferred from electronic annotation///0006357 // regulation of transcription from RNA polymerase II promoter // non-traceable author statement///0006366 // transcription from RNA polymerase II promoter // non-traceable author statement///0006694 // steroid bios…	0005634 // nucleus // inferred from direct assay///0005730 // nucleolus // inferred from direct assay///0005737 // cytoplasm // inferred from direct assay	0001104 // RNA polymerase II transcription cofactor activity // non-traceable author statement///0003677 // DNA binding // inferred from electronic annotation///0003682 // chromatin binding // inferred from electronic annotation///0003700 // sequence-specific DNA binding transcription factor activity // inferred from direct assay///0008134 // transcription factor binding // inferred from physical…	GO:0006351|GO:0006355|GO:0006357|GO:0006366|GO:0006694|GO:0006707|GO:0007275|GO:0042592|GO:0045893|GO:0046885|GO:0005634|GO:0005730|GO:0005737|GO:0001104|GO:0003677|GO:0003682|GO:0003700|GO:0008134|GO:0008301|GO:0030374|GO:0046872	NP_277037///XP_005249280///XP_006715206///XP_006715207///XP_006715208///XP_006715209///XP_006715210///XP_006715211///XP_006715212	NM_018415///NM_033501///NM_033502///XM_005249223///XM_006715143///XM_006715144///XM_006715145///XM_006715146///XM_006715147///XM_006715148///XM_006715149	Q96PN7///B3KXK2///Q05GC8///Q8WYI6	Hs.485392///Hs.610491	chr6p21.1-p12.1	42192947	42193905	-	GenBank	Consensus sequence
238533_at	0.0267874	3.93865	down	6.05288	6.94183	7.34634	3.94639	5.1056	5.35596	chr6:93950469-93951606 (-) // 99.74 // q16.1	2045	EPHA7	EPH receptor A7	0006468 // protein phosphorylation // inferred from electronic annotation///0006915 // apoptotic process // inferred from electronic annotation///0007169 // transmembrane receptor protein tyrosine kinase signaling pathway // inferred from electronic annotation///0007275 // multicellular organismal development // inferred from electronic annotation///0007399 // nervous system development // inferr…	0005886 // plasma membrane // inferred from electronic annotation///0005887 // integral component of plasma membrane // inferred from electronic annotation///0016020 // membrane // inferred from electronic annotation///0016021 // integral component of membrane // inferred from electronic annotation///0030425 // dendrite // inferred from electronic annotation///0031594 // neuromuscular junction //…	0000166 // nucleotide binding // inferred from electronic annotation///0004672 // protein kinase activity // inferred from electronic annotation///0004713 // protein tyrosine kinase activity // inferred from sequence or structural similarity///0004714 // transmembrane receptor protein tyrosine kinase activity // inferred from electronic annotation///0005003 // ephrin receptor activity // inferred…	GO:0006468|GO:0006915|GO:0007169|GO:0007275|GO:0007399|GO:0007420|GO:0016310|GO:0018108|GO:0018108|GO:0022407|GO:0031290|GO:0031952|GO:0043065|GO:0043281|GO:0043525|GO:0048013|GO:0048755|GO:0050730|GO:0050919|GO:0070372|GO:0005886|GO:0005887|GO:0016020|GO:0016021|GO:0030425|GO:0031594|GO:0043025|GO:0045211|GO:0000166|GO:0004672|GO:0004713|GO:0004714|GO:0005003|GO:0005004|GO:0005515|GO:0005524|GO:…	NP_001275558///NP_001275559///NP_004431///XP_005248726///XP_005248728///XP_006715432	NM_001288629///NM_001288630///NM_004440///XM_005248669///XM_005248671///XM_006715369	Q15375	Hs.606792///Hs.73962	chr6q16.1	93950469	93951606	-	GenBank	Consensus sequence
238620_at	0.0240946	2.22174	down	5.18667	5.69284	5.90495	3.95253	4.64969	4.72718	chr5:69288750-69289720 (+) // 54.32 // q13.2///chr5:70163827-70164797 (+) // 54.32 // q13.2		RP11-846E15.4											69288750	69289720	+	GenBank	Consensus sequence
238727_at	0.00757718	2.94174	down	7.25887	7.68355	8.02222	5.66993	6.40628	6.21841	chr2:223181851-223183070 (-) // 95.24 // q36.1	440934	LOC440934	uncharacterized LOC440934						XR_108436///XR_171351		Hs.238964	chr2q36.1	223181851	223183070	-	GenBank	Consensus sequence
238964_at	0.0468509	2.34804	down	5.31252	5.7802	6.32035	3.97344	5.07272	4.67253	chr2:164459464-164460410 (-) // 95.55 // q24.3	55137	FIGN	fidgetin	0007049 // cell cycle // inferred from electronic annotation///0007067 // mitotic nuclear division // inferred from electronic annotation///0008152 // metabolic process // inferred from electronic annotation///0051301 // cell division // inferred from electronic annotation	0005634 // nucleus // inferred from electronic annotation///0005737 // cytoplasm // inferred from electronic annotation///0005815 // microtubule organizing center // inferred from electronic annotation///0005856 // cytoskeleton // inferred from electronic annotation///0005874 // microtubule // inferred from electronic annotation///0016363 // nuclear matrix // inferred from sequence or structural …	0000166 // nucleotide binding // inferred from electronic annotation///0005524 // ATP binding // inferred from electronic annotation///0008022 // protein C-terminus binding // inferred from electronic annotation///0017111 // nucleoside-triphosphatase activity // inferred from electronic annotation	GO:0007049|GO:0007067|GO:0008152|GO:0051301|GO:0005634|GO:0005737|GO:0005815|GO:0005856|GO:0005874|GO:0016363|GO:0000166|GO:0005524|GO:0008022|GO:0017111	NP_060556///XP_005246718///XP_005246719	NM_018086///XM_005246661///XM_005246662	Q5HY92///B8ZZS6	Hs.118769///Hs.593650	chr2q24.3	164459464	164460410	-	GenBank	Consensus sequence
238965_at	0.00073	2.01294	down	6.97346	6.93465	7.14564	5.88034	5.97252	6.17297	chr21:45751839-45752982 (+) // 94.28 // q22.3	755	AP001062.7///C21orf2	---///chromosome 21 open reading frame 2	0007010 // cytoskeleton organization // inferred from mutant phenotype///0008360 // regulation of cell shape // inferred from mutant phenotype///0030030 // cell projection organization // inferred from electronic annotation///0060271 // cilium morphogenesis // inferred from electronic annotation	0005737 // cytoplasm // inferred from direct assay///0005886 // plasma membrane // inferred from direct assay		GO:0007010|GO:0008360|GO:0030030|GO:0060271|GO:0005737|GO:0005886	NP_001258369///NP_001258370///NP_001258371///NP_004919///XP_006724114///XP_006724115///XP_006724116	NM_001271440///NM_001271441///NM_001271442///NM_004928///XM_006724051///XM_006724052///XM_006724053	Q8TEG2///O43822	Hs.517331///Hs.655733///Hs.718233	chr21q22.3	45751839	45752982	+	GenBank	Consensus sequence
239639_at	0.000214	2.11694	down	6.84098	6.74556	6.81595	5.79748	5.79913	5.55994	chr17:77800940-77801496 (+) // 36.62 // q25.3		RP11-353N14.2									Hs.526609///Hs.528979		77800940	77801496	+	GenBank	Consensus sequence
239710_at	0.0438143	2.56732	down	6.49268	6.75686	7.07695	4.56226	6.00182	5.68163	chr2:164459127-164459733 (-) // 97.27 // q24.3	55137	FIGN	fidgetin	0007049 // cell cycle // inferred from electronic annotation///0007067 // mitotic nuclear division // inferred from electronic annotation///0008152 // metabolic process // inferred from electronic annotation///0051301 // cell division // inferred from electronic annotation	0005634 // nucleus // inferred from electronic annotation///0005737 // cytoplasm // inferred from electronic annotation///0005815 // microtubule organizing center // inferred from electronic annotation///0005856 // cytoskeleton // inferred from electronic annotation///0005874 // microtubule // inferred from electronic annotation///0016363 // nuclear matrix // inferred from sequence or structural …	0000166 // nucleotide binding // inferred from electronic annotation///0005524 // ATP binding // inferred from electronic annotation///0008022 // protein C-terminus binding // inferred from electronic annotation///0017111 // nucleoside-triphosphatase activity // inferred from electronic annotation	GO:0007049|GO:0007067|GO:0008152|GO:0051301|GO:0005634|GO:0005737|GO:0005815|GO:0005856|GO:0005874|GO:0016363|GO:0000166|GO:0005524|GO:0008022|GO:0017111	NP_060556///XP_005246718///XP_005246719	NM_018086///XM_005246661///XM_005246662	Q5HY92///B8ZZS6	Hs.118769///Hs.593650	chr2q24.3	164459127	164459733	-	GenBank	Consensus sequence
239744_at	0.00390976	2.87279	down	7.91331	7.5548	7.8162	6.28983	6.61052	5.81661	chr9:116311644-116312047 (+) // 18.9 // q32											Hs.657948		116311644	116312047	+	GenBank	Consensus sequence
239768_x_at	0.0332858	2.88457	down	6.79505	7.1581	7.5638	4.80135	6.16115	5.96937	chr1:217600728-217601359 (-) // 92.93 // q41	55105	GPATCH2	G patch domain containing 2	0010923 // negative regulation of phosphatase activity // inferred from direct assay		0003676 // nucleic acid binding // inferred from electronic annotation	GO:0010923|GO:0003676	NP_060510///XP_005273231///XP_005273232///XP_005273233	NM_018040///XM_005273174///XM_005273175///XM_005273176///XR_247030	Q9NW75///A8K5C3///Q6PIX0	Hs.362343///Hs.420757///Hs.597148///Hs.601516///Hs.602842	chr1q41	217600728	217601359	-	GenBank	Consensus sequence
239991_at	0.00112785	2.1704	down	7.38614	7.64761	7.59155	6.25371	6.39393	6.62379	chr20:45984554-45985032 (-) // 96.57 // q13.12											Hs.694007		45984554	45985032	-	GenBank	Consensus sequence
239999_at	0.00459096	2.20131	down	4.45727	4.66599	4.97122	3.54448	3.34078	3.79414	chr21:17860209-17860643 (+) // 100.0 // q21.1	388815	LINC00478	long intergenic non-protein coding RNA 478						NM_001005732///NM_001005733///NM_001005734///NR_027790///NR_027791///NR_111004///NR_111005	A1L4M7///Q8TDA7	Hs.473394	chr21q21.1	17860209	17860643	+	GenBank	Consensus sequence
240111_at	0.00308737	2.13574	down	8.97364	8.63348	8.75442	7.41382	7.81668	7.84684	chr5:95127488-95128153 (+) // 24.32 // q15	22836	RHOBTB3	Rho-related BTB domain containing 3	0006200 // ATP catabolic process // inferred from direct assay///0006810 // transport // inferred from electronic annotation///0007264 // small GTPase mediated signal transduction // inferred from electronic annotation///0008152 // metabolic process // inferred from electronic annotation///0042147 // retrograde transport, endosome to Golgi // inferred from mutant phenotype	0005794 // Golgi apparatus // inferred from electronic annotation	0000166 // nucleotide binding // inferred from electronic annotation///0005515 // protein binding // inferred from physical interaction///0005524 // ATP binding // inferred from direct assay///0005525 // GTP binding // inferred from electronic annotation///0016787 // hydrolase activity // inferred from electronic annotation///0016887 // ATPase activity // inferred from direct assay///0017137 // R…	GO:0006200|GO:0006810|GO:0007264|GO:0008152|GO:0042147|GO:0005794|GO:0000166|GO:0005515|GO:0005524|GO:0005525|GO:0016787|GO:0016887|GO:0017137	NP_055714	NM_014899	O94955///D6R935///D6RC79///D6RG10///H0Y8R9///H0Y9A8///H0Y9P6///H0Y9R7///H0Y9W9///H0YA85	Hs.445030	chr5q15	95127488	95128153	+	GenBank	Consensus sequence
240187_at	0.0190504	2.17966	down	5.97001	6.78069	6.79407	5.22092	5.60875	5.34279	chr10:93392170-93392808 (-) // 97.08 // q23.32	5507	PPP1R3C	protein phosphatase 1, regulatory subunit 3C	0005975 // carbohydrate metabolic process // traceable author statement///0005977 // glycogen metabolic process // inferred from electronic annotation///0005978 // glycogen biosynthetic process // traceable author statement///0006006 // glucose metabolic process // traceable author statement///0016311 // dephosphorylation // traceable author statement///0044281 // small molecule metabolic process…	0005829 // cytosol // traceable author statement	0004722 // protein serine/threonine phosphatase activity // traceable author statement///0005515 // protein binding // inferred from physical interaction///0019903 // protein phosphatase binding // inferred from electronic annotation	GO:0005975|GO:0005977|GO:0005978|GO:0006006|GO:0016311|GO:0044281|GO:0005829|GO:0004722|GO:0005515|GO:0019903	NP_005389	NM_005398	Q9UQK1///B4DRR5///B4DRS0	Hs.303090///Hs.744999	chr10q23-q24	93392170	93392808	-	GenBank	Consensus sequence
240738_at	0.0431614	2.9471	up	4.01449	3.61134	3.99873	6.45473	4.77883	5.06888	chr10:33617837-33618257 (-) // 76.64 // p11.22											Hs.714523		33617837	33618257	-	GenBank	Consensus sequence
240788_at	0.000103	3.18149	up	6.79623	6.58566	6.90377	8.33965	8.42655	8.52858	chr6:84050612-84051037 (-) // 35.93 // q14.2											Hs.656597		84050612	84051037	-	GenBank	Consensus sequence
241453_at	0.0299268	2.51652	up	6.36074	5.76492	6.02184	8.09997	6.91678	7.12503	chr8:141889261-141889652 (-) // 97.22 // q24.3	5747	PTK2	protein tyrosine kinase 2	0000165 // MAPK cascade // inferred from electronic annotation///0000226 // microtubule cytoskeleton organization // inferred from electronic annotation///0001525 // angiogenesis // traceable author statement///0001568 // blood vessel development // inferred from electronic annotation///0001570 // vasculogenesis // inferred from electronic annotation///0001764 // neuron migration // inferred from…	0005634 // nucleus // inferred from direct assay///0005730 // nucleolus // inferred from electronic annotation///0005737 // cytoplasm // inferred from electronic annotation///0005815 // microtubule organizing center // inferred from electronic annotation///0005829 // cytosol // inferred from direct assay///0005829 // cytosol // traceable author statement///0005856 // cytoskeleton // traceable aut…	0000166 // nucleotide binding // inferred from electronic annotation///0003779 // actin binding // inferred from direct assay///0004672 // protein kinase activity // traceable author statement///0004713 // protein tyrosine kinase activity // inferred from electronic annotation///0004715 // non-membrane spanning protein tyrosine kinase activity // inferred from direct assay///0004871 // signal tra…	GO:0000165|GO:0000226|GO:0001525|GO:0001568|GO:0001570|GO:0001764|GO:0001890|GO:0001934|GO:0003007|GO:0006468|GO:0006915|GO:0006921|GO:0007165|GO:0007172|GO:0007229|GO:0007229|GO:0007254|GO:0007275|GO:0007411|GO:0007596|GO:0008284|GO:0008360|GO:0009612|GO:0009749|GO:0009790|GO:0010033|GO:0010243|GO:0010594|GO:0014068|GO:0014070|GO:0014911|GO:0016310|GO:0018108|GO:0021955|GO:0022408|GO:0030010|GO:…	NP_001186578///NP_005598///NP_722560///XP_005251060///XP_005251061///XP_005251062///XP_005251063///XP_005251064///XP_005251065///XP_005251066///XP_005251067///XP_005251068///XP_005251069///XP_005251070///XP_005251071///XP_006716669///XP_006716670///XP_006716671///XP_006716672///XP_006716673	NM_001199649///NM_005607///NM_153831///XM_005251003///XM_005251004///XM_005251005///XM_005251006///XM_005251007///XM_005251008///XM_005251009///XM_005251010///XM_005251011///XM_005251012///XM_005251013///XM_005251014///XM_006716606///XM_006716607///XM_006716608///XM_006716609///XM_006716610	E5RFW9///E5RIK4///E5RI72///E5RH48///E5RH08///E5RH01///E5RG66///Q05397///B4DH13///B4DWJ1///E5RG54///E5RG80///E5RG86///E5RGA6///E5RGP1///E5RHD8///E5RHK7///E5RI03///E5RI29///E5RII9///E5RIR5///E5RJI4///E5RJN1///E5RJP0///E5RJQ2///E7ESA6///E9PEI4///H0YAS0///H0YB16///H0YB33///H0YB99///H0YBP1///H0YBZ1///I6L996///J3QT16///Q59GN8///Q658W2///Q8IYN9///Q8N9D7	Hs.395482///Hs.712239///Hs.735374///Hs.736231	chr8q24.3	141889261	141889652	-	GenBank	Consensus sequence
241804_at	0.0110913	2.29414	down	6.47464	6.69932	6.67476	4.95596	5.84985	5.44904	chr5:70161307-70161888 (+) // 97.48 // q13.2///chr5:69286233-69286814 (+) // 97.48 // q13.2///chr5:21980754-21981336 (+) // 96.14 // p14.3	102724275	LOC102724275	uncharacterized LOC102724275						XR_427728				70161307	70161888	+	GenBank	Consensus sequence
242258_at	0.000819	2.29795	down	5.80311	5.37017	5.59757	4.4753	4.3339	4.3606	chr14:64994592-64995011 (+) // 100.0 // q23.3///chr9:6934900-6935323 (-) // 95.7 // p24.1											Hs.673171		64994592	64995011	+	GenBank	Consensus sequence
242290_at	0.000396	2.20984	down	5.96716	6.17306	6.08885	4.80558	4.8958	5.09586	chr8:38696801-38697636 (+) // 96.67 // p11.22	6867	TACC1	transforming, acidic coiled-coil containing protein 1	0000226 // microtubule cytoskeleton organization // inferred from electronic annotation///0007049 // cell cycle // inferred from electronic annotation///0008283 // cell proliferation // inferred from electronic annotation///0021987 // cerebral cortex development // inferred from electronic annotation///0022008 // neurogenesis // inferred from electronic annotation///0022027 // interkinetic nuclea…	0005634 // nucleus // inferred from electronic annotation///0005737 // cytoplasm // inferred from direct assay///0005815 // microtubule organizing center // inferred from electronic annotation///0005856 // cytoskeleton // inferred from electronic annotation///0015630 // microtubule cytoskeleton // inferred from direct assay///0045111 // intermediate filament cytoskeleton // inferred from direct a…	0005515 // protein binding // inferred from physical interaction///0019904 // protein domain specific binding // inferred from electronic annotation	GO:0000226|GO:0007049|GO:0008283|GO:0021987|GO:0022008|GO:0022027|GO:0032886|GO:0051301|GO:0005634|GO:0005737|GO:0005815|GO:0005856|GO:0015630|GO:0045111|GO:0005515|GO:0019904	NP_001116296///NP_001139688///NP_006274///XP_005273679///XP_005273681///XP_005273682///XP_005273683///XP_005273684///XP_005273685///XP_005273686///XP_005273687///XP_005273688	NM_001122824///NM_001146216///NM_006283///XM_005273622///XM_005273624///XM_005273625///XM_005273626///XM_005273627///XM_005273628///XM_005273629///XM_005273630///XM_005273631	O75410///B4DH49///B4DHF7///B4E0Z9///B4E302///B4E3H6///B4E3L7///B7Z3G3///Q5HYH0///Q8IUJ5///E5RFM9///E5RI10///E5RIP3///E5RJG6///E5RJU4///E7ET87///E7EVI4///G8JLK4///H0YAY0///H0YBT8///R4GMT7	Hs.279245///Hs.618514///Hs.638095///Hs.642259///Hs.733343///Hs.734942	chr8p11.22	38696801	38697636	+	GenBank	Consensus sequence
242358_at	0.0153487	2.15365	down	5.36814	5.8502	5.76912	4.10088	4.74889	4.81734	chr12:26097788-26098247 (-) // 32.39 // p12.1	100506451	RASSF8-AS1	RASSF8 atnisense RNA 1						NR_038227///NR_038228		Hs.560092		26097788	26098247	-	GenBank	Consensus sequence
242396_at	0.0372466	2.30456	down	7.15772	7.62314	7.98658	5.79048	6.52679	6.83671	chr15:96869752-96870409 (+) // 90.3 // q26.2	7026	NR2F2	nuclear receptor subfamily 2, group F, member 2	0000122 // negative regulation of transcription from RNA polymerase II promoter // inferred from direct assay///0001764 // neuron migration // inferred from electronic annotation///0001893 // maternal placenta development // inferred from electronic annotation///0001937 // negative regulation of endothelial cell proliferation // inferred from mutant phenotype///0006351 // transcription, DNA-templ…	0005634 // nucleus // inferred from direct assay	0001972 // retinoic acid binding // inferred from direct assay///0003700 // sequence-specific DNA binding transcription factor activity // inferred by curator///0003700 // sequence-specific DNA binding transcription factor activity // inferred from direct assay///0003707 // steroid hormone receptor activity // inferred from electronic annotation///0003714 // transcription corepressor activity // …	GO:0000122|GO:0001764|GO:0001893|GO:0001937|GO:0006351|GO:0006357|GO:0006629|GO:0007165|GO:0007519|GO:0009566|GO:0009952|GO:0009956|GO:0010596|GO:0030522|GO:0030522|GO:0030522|GO:0030900|GO:0032355|GO:0043401|GO:0045736|GO:0045892|GO:0045893|GO:0045893|GO:0048514|GO:0060173|GO:0060674|GO:0060707|GO:0060849|GO:0005634|GO:0001972|GO:0003700|GO:0003700|GO:0003707|GO:0003714|GO:0004879|GO:0005515|GO:…	NP_001138627///NP_001138628///NP_001138629///NP_066285	NM_001145155///NM_001145156///NM_001145157///NM_021005	P24468///F1D8R0///H3BTC2	Hs.347991	chr15q26	96869752	96870409	+	GenBank	Consensus sequence
242539_at	0.000481	2.97674	down	6.71644	6.43222	6.91837	5.07347	5.04882	5.22354	chr2:233208991-233209421 (+) // 96.62 // q37.1	129563	DIS3L2	DIS3 like 3'-5' exoribonuclease 2	0000291 // nuclear-transcribed mRNA catabolic process, exonucleolytic // inferred from mutant phenotype///0007049 // cell cycle // inferred from electronic annotation///0007067 // mitotic nuclear division // inferred from mutant phenotype///0008285 // negative regulation of cell proliferation // inferred from mutant phenotype///0010587 // miRNA catabolic process // inferred from sequence or struc…	0000932 // cytoplasmic mRNA processing body // inferred from direct assay///0005737 // cytoplasm // inferred from direct assay///0005844 // polysome // traceable author statement	0000175 // 3'-5'-exoribonuclease activity // inferred from direct assay///0003723 // RNA binding // inferred from electronic annotation///0004518 // nuclease activity // inferred from electronic annotation///0004527 // exonuclease activity // inferred from electronic annotation///0004540 // ribonuclease activity // inferred from direct assay///0005515 // protein binding // inferred from physical …	GO:0000291|GO:0007049|GO:0007067|GO:0008285|GO:0010587|GO:0019827|GO:0034427|GO:0051301|GO:0051306|GO:0090305|GO:0090501|GO:0090503|GO:0090503|GO:1990074|GO:0000932|GO:0005737|GO:0005844|GO:0000175|GO:0003723|GO:0004518|GO:0004527|GO:0004540|GO:0005515|GO:0016787	NP_001244210///NP_001244211///NP_689596	NM_001257281///NM_001257282///NM_152383///NR_046476///NR_046477	Q8IYB7///C9JGP4///B4DI15///H7C036///H7C1Q8///H7C302///H7C440	Hs.601605///Hs.732236	chr2q37.1	233208991	233209421	+	GenBank	Consensus sequence
242767_at	9.99e-05	4.89916	up	6.61802	6.31811	6.72466	8.99356	8.7054	8.83943	chr3:8592531-8592958 (+) // 98.39 // p26.1	29995	LMCD1	LIM and cysteine-rich domains 1	0000122 // negative regulation of transcription from RNA polymerase II promoter // inferred from electronic annotation///0006351 // transcription, DNA-templated // inferred from electronic annotation///0006355 // regulation of transcription, DNA-templated // inferred from electronic annotation///0010611 // regulation of cardiac muscle hypertrophy // inferred from mutant phenotype///0070886 // pos…	0005615 // extracellular space // inferred from direct assay///0005634 // nucleus // inferred from electronic annotation///0005737 // cytoplasm // inferred from electronic annotation///0031012 // extracellular matrix // inferred from direct assay	0003714 // transcription corepressor activity // inferred from sequence or structural similarity///0008270 // zinc ion binding // inferred from electronic annotation///0046872 // metal ion binding // inferred from electronic annotation	GO:0000122|GO:0006351|GO:0006355|GO:0010611|GO:0070886|GO:0005615|GO:0005634|GO:0005737|GO:0031012|GO:0003714|GO:0008270|GO:0046872	NP_001265162///NP_001265163///NP_001265164///NP_055398	NM_001278233///NM_001278234///NM_001278235///NM_014583	Q9NZU5///B4DEY6///B7Z6R5///F5GX84///H7C3D2		chr3p26-p24	8592531	8592958	+	GenBank	Consensus sequence
242775_at	0.0133656	2.59891	up	6.57706	5.60881	5.91746	7.69153	7.14958	7.39594	chr9:114352095-114352744 (-) // 25.12 // q31.3											Hs.729104		114352095	114352744	-	GenBank	Consensus sequence
242801_at	0.0491943	2.77053	down	7.70973	8.76459	8.74147	6.14499	7.30933	7.35099	chr16:78912455-78912801 (+) // 30.48 // q23.1											Hs.648714		78912455	78912801	+	GenBank	Consensus sequence
242828_at	0.0271056	2.47118	down	7.35004	7.48279	7.85883	5.55763	6.6546	6.56382	chr2:164462385-164463200 (-) // 99.63 // q24.3	55137	FIGN	fidgetin	0007049 // cell cycle // inferred from electronic annotation///0007067 // mitotic nuclear division // inferred from electronic annotation///0008152 // metabolic process // inferred from electronic annotation///0051301 // cell division // inferred from electronic annotation	0005634 // nucleus // inferred from electronic annotation///0005737 // cytoplasm // inferred from electronic annotation///0005815 // microtubule organizing center // inferred from electronic annotation///0005856 // cytoskeleton // inferred from electronic annotation///0005874 // microtubule // inferred from electronic annotation///0016363 // nuclear matrix // inferred from sequence or structural …	0000166 // nucleotide binding // inferred from electronic annotation///0005524 // ATP binding // inferred from electronic annotation///0008022 // protein C-terminus binding // inferred from electronic annotation///0017111 // nucleoside-triphosphatase activity // inferred from electronic annotation	GO:0007049|GO:0007067|GO:0008152|GO:0051301|GO:0005634|GO:0005737|GO:0005815|GO:0005856|GO:0005874|GO:0016363|GO:0000166|GO:0005524|GO:0008022|GO:0017111	NP_060556///XP_005246718///XP_005246719	NM_018086///XM_005246661///XM_005246662	Q5HY92///B8ZZS6	Hs.118769///Hs.593650	chr2q24.3	164462385	164463200	-	GenBank	Consensus sequence
[truncated: 52 more rows]
